# Supplementary material for: Assessing the Accuracy of Large Language Models on European Guidelines for Cervical Cancer: An In Silico Benchmarking Study
Source: BJOG. 2025 Nov 24;133(4):771–8. doi: 10.1111/1471-0528.70095 (PMC12884235; doi:10.1111/1471-0528.70095)
Supplement: Supplementary file 2 — Table S1: Lists of questions and scores. [file BJO-133-771-s001.xlsx]

## Sheet: Foglio1
Question	Chatgpt I	Chatgpt II	Accuracy (range 1-5)	Consistency/repeatability (0:no,1:yes)	Reliability (0: no,1:yes)	Deepseek I	Deepseek II	Accuracy (range 1-5)	Consistency/repeatability (0:no,1:yes)	Reliability (0: no,1:yes)	Gemini / BERT I	Gemini / Bert II	Accuracy (range 1-5)	Consistency/repeatability (0:no,1:yes)	Reliability (0: no,1:yes)
1. What are the general recommendations we could propose to optimize the treatment planning of a patient with cervical cancer, in accordance with the latest ESGO guidelines?	Optimizing treatment planning for cervical cancer patients in line with the latest European Society of Gynaecological Oncology (ESGO) guidelines involves several key recommendations: Multidisciplinary Approach: Develop treatment plans through a multidisciplinary team, typically during a tumor board meeting. This collaborative strategy ensures comprehensive consideration of prognostic and predicti…	Optimizing treatment planning for cervical cancer patients in line with the latest guidelines from the European Society of Gynaecological Oncology (ESGO), the European Society for Radiotherapy and Oncology (ESTRO), and the European Society of Pathology (ESP) involves several key recommendations: Multidisciplinary Approach: Management should be conducted within a multidisciplinary setting, involvi…	5	0	1	Optimizing the treatment planning for a patient with cervical cancer, in accordance with the latest European Society of Gynaecological Oncology (ESGO) guidelines, involves a multidisciplinary approach that considers the stage of the disease, patient-specific factors, and the latest evidence-based practices. Below are general recommendations: 1. Accurate Staging and Diagnosis Imaging: Use advanced…	This is for informational purposes only. For medical advice or diagnosis, consult a professional. Here are the major tumor-related prognostic factors that should be systematically documented in every patient affected by cervical cancer, in accordance with the latest ESGO guidelines: TNM and FIGO stage: This includes a detailed description of the tumor size, extracervical extension (including uter…	1 (incorrect management stategies for stage I…)	0	1	This is for informational purposes only. For medical advice or diagnosis, consult a professional. Here are some general recommendations for optimizing cervical cancer treatment planning, in accordance with the latest ESGO guidelines: Multidisciplinary Approach: Tumor Board: Treatment planning should be conducted by a multidisciplinary team, including gynecological oncologists, radiation oncologis…	This is for informational purposes only. For medical advice or diagnosis, consult a professional. Here are some general recommendations for optimizing the treatment planning of a patient with cervical cancer, in accordance with the latest ESGO guidelines: Multidisciplinary team: Treatment planning should be made on a multidisciplinary basis, generally at a tumor board meeting, as defined in the E…	5	1	1
2. What are the most effective staging systems for cervical cancer and what key features should be included?	The International Federation of Gynecology and Obstetrics (FIGO) staging system is the most widely used framework for classifying cervical cancer. In 2018, FIGO revised its staging guidelines to incorporate advanced imaging and pathological findings, enhancing the accuracy of disease assessment. This revision allows for a more precise evaluation of tumor size, local extension, and the presence of…	The International Federation of Gynecology and Obstetrics (FIGO) staging system is the most widely used framework for classifying cervical cancer. This system categorizes the disease into stages I through IV, with further subdivisions (A, B, and C) to detail the extent of tumor spread. The FIGO system is instrumental in guiding treatment decisions and assessing prognosis. CANCER.GOV According to …	5 (only the second answer)	0	1	The most effective staging system for cervical cancer, as per the latest guidelines from the European Society of Gynaecological Oncology (ESGO), is the International Federation of Gynecology and Obstetrics (FIGO) staging system (2018). This system is widely adopted and provides a standardized approach to staging cervical cancer, which is critical for treatment planning and prognosis. Key Features…	The most effective staging system for cervical cancer is the International Federation of Gynecology and Obstetrics (FIGO) staging system, which was updated in 2018. This system is widely used and aligns with the latest guidelines from the European Society of Gynaecological Oncology (ESGO). The FIGO staging system incorporates clinical, imaging, and pathological findings to provide a comprehensive…	2	1	1	This is for informational purposes only. For medical advice or diagnosis, consult a professional. According to the latest ESGO guidelines, the most effective staging systems for cervical cancer are: TNM Classification: This is the most widely used staging system for cervical cancer. It is based on the size and extent of the tumor, as well as the presence of any lymph node involvement or distant m…	This is for informational purposes only. For medical advice or diagnosis, consult a professional. The most widely used staging system for cervical cancer is the International Federation of Gynecology and Obstetrics (FIGO) staging system. It is a clinical staging system based on physical examination and imaging findings. The FIGO system classifies cervical cancer into four stages, with each stage …	1	0	1
3. What are the major tumour-related prognostic factors that should be systematically documented in every patients affected by cervical cancer?	According to the latest guidelines from the European Society of Gynaecological Oncology (ESGO), it is recommended to systematically document the following major tumor-related prognostic factors in patients with cervical cancer: TNM and FIGO Stage: Including maximum tumor size and detailed description of extracervical tumor extension and nodal involvement (number, size, location). Pathological Tum…	In accordance with the latest guidelines from the European Society of Gynaecological Oncology (ESGO), the following major tumor-related prognostic factors should be systematically documented for every patient diagnosed with cervical cancer: Staging: FIGO Stage: Document the International Federation of Gynecology and Obstetrics (FIGO) stage, which classifies the extent of the tumor based on clinic…	4 (lack hpv status, margins)	1	1	According to the latest guidelines from the European Society of Gynaecological Oncology (ESGO), the major tumor-related prognostic factors that should be systematically documented in every patient affected by cervical cancer include: Tumor Stage (FIGO Stage): The International Federation of Gynecology and Obstetrics (FIGO) staging system is crucial for determining the extent of the disease. This …	According to the latest European Society of Gynaecological Oncology (ESGO) guidelines, the major tumor-related prognostic factors that should be systematically documented in every patient affected by cervical cancer include: Tumor Stage (FIGO Stage): The International Federation of Gynecology and Obstetrics (FIGO) staging system is crucial for determining the extent of the disease. Accurate stagi…	4 (lack TNM)	1	1	This is for informational purposes only. For medical advice or diagnosis, consult a professional. The European Society of Gynaecological Oncology (ESGO) has published updated guidelines for the management of patients with cervical cancer in 2023. FIGO stage: The International Federation of Gynecology and Obstetrics (FIGO) stage is the most important prognostic factor for cervical cancer. It is ba…	This is for informational purposes only. For medical advice or diagnosis, consult a professional. Here are the major tumour-related prognostic factors that should be systematically documented in every patient with cervical cancer, in accordance with the latest ESGO guidelines: TNM and FIGO stage: This includes a maximum tumor size, detailed description of extracervical tumor extension (including …	4 (lack TNM in the firs)	1	1
4. In patients affected by cervical cancer, what are the mandatory steps for the initial diagnostic workup? What is the diagnostic test of choice to determine tumor extension and guide treatment options?	For patients with cervical cancer, the initial diagnostic workup should follow the latest ESGO (European Society of Gynaecological Oncology) guidelines, which emphasize a comprehensive approach to staging and treatment planning. The mandatory steps include: 1. Clinical Evaluation Detailed medical history and assessment of symptoms (e.g., abnormal vaginal bleeding, pelvic pain, discharge). Pelvic …	In patients affected by cervical cancer, the initial diagnostic workup involves the following mandatory steps according to the latest ESGO (European Society of Gynaecological Oncology) guidelines: 1. Clinical Evaluation: Detailed medical history and symptom assessment Physical and pelvic examination, including: Speculum examination Bimanual vaginal and rectovaginal examination to assess tumor siz…	5	1	1	In patients suspected of having cervical cancer, the initial diagnostic workup involves several mandatory steps to confirm the diagnosis and assess the extent of the disease. According to the latest guidelines from the European Society of Gynaecological Oncology (ESGO), the key steps include: 1. Clinical History and Physical Examination: A thorough medical history, including symptoms (e.g., abnor…	The initial diagnostic workup for cervical cancer involves several mandatory steps to accurately diagnose and stage the disease. According to the latest guidelines from the European Society of Gynaecological Oncology (ESGO), the following steps are essential: Initial Diagnostic Workup: Clinical History and Physical Examination: Detailed medical history, including symptoms (e.g., abnormal vaginal …	5	1	1	This is for informational purposes only. For medical advice or diagnosis, consult a professional. According to the latest ESGO guidelines, the mandatory steps for the initial diagnostic workup of cervical cancer include: Thorough medical history and physical examination: This includes a detailed assessment of the patient's symptoms, risk factors, and any previous abnormal Pap test results. A pelv…	This is for informational purposes only. For medical advice or diagnosis, consult a professional. According to the latest ESGO (European Society of Gynaecological Oncology) guidelines, the mandatory steps for the initial diagnostic workup of cervical cancer include: Pelvic examination and biopsy ± colposcopy: This is essential for diagnosing cervical cancer [II, A]. Pelvic magnetic resonance imag…	5	0	1
5. What is the standard criterion for assessing prognosis and guiding treatment in early-stage cervical cancer, excluding T1a1 and T1a2 without LVSI?	In early-stage cervical cancer, excluding T1a1 and T1a2 without lymphovascular space invasion (LVSI), the standard criterion for assessing prognosis and guiding treatment is the surgical and pathological evaluation of pelvic lymph nodes. This approach provides critical information on the extent of disease spread, which is essential for determining the most appropriate treatment strategy. GUIDELIN…	In early-stage cervical cancer, excluding T1a1 and T1a2 without lymphovascular space invasion (LVSI), the standard criterion for assessing prognosis and guiding treatment is the surgical and pathological evaluation of pelvic lymph nodes. This approach provides critical information on the extent of disease spread, which is essential for determining the most appropriate treatment strategy. GUIDELIN…	5	1	1	In early-stage cervical cancer, excluding T1a1 and T1a2 without lymphovascular space invasion (LVSI), the standard criterion for assessing prognosis and guiding treatment, according to the latest European Society of Gynaecological Oncology (ESGO) guidelines, is based on a combination of tumor size, depth of stromal invasion, LVSI status, and lymph node involvement. Key factors include: Tumor Size…	In early-stage cervical cancer, the standard criterion for assessing prognosis and guiding treatment, excluding T1a1 and T1a2 without lymphovascular space invasion (LVSI), is based on the 2018 ESGO-ESTRO-ESP guidelines (European Society of Gynaecological Oncology, European Society for Radiotherapy and Oncology, and European Society of Pathology). The key factors include: Tumor size and stage: For…	3	0	1	This is for informational purposes only. For medical advice or diagnosis, consult a professional. According to the 2023 update of the ESGO/ESTRO/ESP Guidelines, the standard criterion for assessing prognosis and guiding treatment in early-stage cervical cancer, excluding T1a1 and T1a2 without LVSI, is surgical/pathological staging of pelvic lymph nodes (PLN). This means that in these early stages…	This is for informational purposes only. For medical advice or diagnosis, consult a professional. According to the latest ESGO guidelines, the standard criterion for assessing prognosis and guiding treatment in early-stage cervical cancer, excluding T1a1 and T1a2 without LVSI, is surgical/pathological staging of pelvic lymph nodes (PLN).	5	1	1
6. What is the best imaging technique for assessment of nodal and distant disease in locally advanced cervical cancer?	In the management of locally advanced cervical cancer, accurately assessing nodal and distant disease is crucial for determining the appropriate treatment approach. According to the latest guidelines from the European Society of Gynaecological Oncology (ESGO), the recommended imaging techniques are: Positron Emission Tomography-Computed Tomography (PET-CT): This modality is preferred for evaluati…	In the management of locally advanced cervical cancer, accurately assessing nodal and distant disease is crucial for determining the appropriate treatment approach. According to the latest guidelines from the European Society of Gynaecological Oncology (ESGO), the recommended imaging techniques are: Positron Emission Tomography-Computed Tomography (PET-CT): This modality is preferred for evaluati…	5	1	1	According to the latest guidelines from the European Society of Gynaecological Oncology (ESGO), PET-CT (positron emission tomography-computed tomography) is considered the best imaging technique for the assessment of nodal and distant disease in locally advanced cervical cancer. Key Points: PET-CT: Provides superior sensitivity and specificity for detecting metastatic lymph nodes and distant meta…	According to the latest guidelines from the European Society of Gynaecological Oncology (ESGO), PET-CT (positron emission tomography-computed tomography) is considered the best imaging technique for the assessment of nodal and distant disease in locally advanced cervical cancer. PET-CT provides superior sensitivity and specificity for detecting metastatic lymph nodes and distant metastases compar…	5	1	1	This is for informational purposes only. For medical advice or diagnosis, consult a professional. According to the latest ESGO (European Society of Gynaecological Oncology) guidelines, the best imaging technique for assessment of nodal and distant disease in locally advanced cervical cancer is PET-CT (Positron Emission Tomography-Computed Tomography). Here's why: Superior Accuracy: PET-CT combine…	This is for informational purposes only. For medical advice or diagnosis, consult a professional. According to the latest ESGO guidelines, the best imaging technique for assessment of nodal and distant disease in locally advanced cervical cancer is PET-CT. Key Points: PET-CT is the preferred imaging modality for evaluating nodal and distant disease in locally advanced cervical cancer. MRI is also…	5	1	1
7. In what selected cases paraaortic LN dissection (PALND) may be considered in patient affected by cervical cancer?	According to the latest ESGO guidelines, paraaortic lymph node dissection (PALND) may be considered in the following selected cases for patients with cervical cancer: Staging in Locally Advanced Cervical Cancer: In patients with locally advanced cervical cancer, PALND up to the inferior mesenteric artery may be considered for staging purposes, especially when imaging does not reveal paraaortic ly…	According to the latest guidelines from the European Society of Gynaecological Oncology (ESGO), paraaortic lymph node dissection (PALND) may be considered in the following selected cases for patients with cervical cancer: Locally Advanced Cervical Cancer with Negative Paraaortic Lymph Nodes on Imaging: In patients with locally advanced cervical cancer, PALND up to the inferior mesenteric artery m…	5	1	1	According to the latest guidelines from the European Society of Gynaecological Oncology (ESGO), para-aortic lymph node dissection (PALND) may be considered in selected cases of cervical cancer, particularly in the following scenarios: Advanced Stage Disease (Locally Advanced Cervical Cancer - LACC): In patients with locally advanced cervical cancer (FIGO stages IB3 to IVA), PALND may be considere…	According to the latest European Society of Gynaecological Oncology (ESGO) guidelines, para-aortic lymph node dissection (PALND) may be considered in selected cases of cervical cancer in the following scenarios: Advanced Stage Disease (Locally Advanced Cervical Cancer - LACC): In patients with locally advanced cervical cancer (FIGO stages IB3-IVA), PALND may be considered as part of the staging p…	1 (incorrect) see esgo guidelines: PALND (at least up to inferior mesenteric artery) may be used to assess the need for elective para-aortic EBRT in patients with negative para-aortic lymph nodes (PALN) and positive PLN on imaging.	1	1	This is for informational purposes only. For medical advice or diagnosis, consult a professional. According to the latest ESGO guidelines, paraaortic lymph node dissection (PALND) may be considered in selected cases of cervical cancer, specifically: Locally advanced cervical cancer (LACC) with negative paraaortic lymph nodes on imaging: PALND may be considered for staging purposes in patients wit…	This is for informational purposes only. For medical advice or diagnosis, consult a professional. According to the latest ESGO guidelines, paraaortic lymph node dissection (PALND) may be considered in selected cases of cervical cancer for staging purposes, specifically in the following scenarios: Locally advanced cervical cancer: In patients with locally advanced cervical cancer (stage T1b2 and h…	5	1	1
8. How is T1a cervical cancer diagnosis made?	T1a cervical cancer is classified as a very early stage of cervical cancer. The diagnosis of T1a cervical cancer, as outlined in the latest guidelines from the European Society of Gynaecological Oncology (ESGO), typically involves the following steps: Clinical Evaluation: Initial evaluation often starts with a thorough clinical history and physical examination. This includes a pelvic examination …	According to the latest European Society of Gynaecological Oncology (ESGO) guidelines, the diagnosis of T1a cervical cancer (a very early-stage cervical cancer) is made through a combination of clinical evaluation, imaging studies, and histopathological examination. Here’s a step-by-step breakdown of how the diagnosis is typically made: 1. Clinical Examination The first step often involves a thor…	2 (lack conization!!)	1	1	The European Society of Gynaecological Oncology (ESGO) provides guidelines for the diagnosis and management of cervical cancer, including T1a cervical cancer. T1a cervical cancer refers to the earliest stage of invasive cervical cancer, where the tumor is microscopic and confined to the cervix. Here’s how the diagnosis is typically made in accordance with the latest ESGO guidelines: 1. Clinical E…	The diagnosis of T1a cervical cancer, as per the latest guidelines from the European Society of Gynaecological Oncology (ESGO), involves a comprehensive approach that includes clinical evaluation, imaging, and histopathological confirmation. Here’s a step-by-step outline of the diagnostic process: Clinical Evaluation: Patient History: Detailed medical history, including symptoms such as abnormal …	4 (lack lvsi and margins)	0 (lack of cone in the first)	1	This is for informational purposes only. For medical advice or diagnosis, consult a professional. According to the latest ESGO (European Society of Gynaecological Oncology) guidelines, the diagnosis of T1a cervical cancer involves a conization (or excision) procedure where a cone-shaped piece of tissue is removed from the cervix. This specimen is then meticulously examined by an expert pathologis…	This is for informational purposes only. For medical advice or diagnosis, consult a professional. The diagnosis of T1a cervical cancer, according to the latest ESGO guidelines, is primarily based on a conization (or excision) specimen examined by an expert pathologist. Here's a breakdown of the key aspects: 1. Conization Specimen: Procedure: A cone-shaped piece of tissue is removed from the cervi…	5	1	1
9. Is fertility sparing treatment of cervical cancer allowed for stage T1a1 and T1a2? which type of conization should be preferred and what is the surgical effort?	Yes, fertility-sparing treatment is considered appropriate for patients with cervical cancer stages T1a1 and T1a2, according to the latest guidelines from the European Society of Gynaecological Oncology (ESGO). The preferred surgical approach for these stages is conization, which involves the removal of a cone-shaped section of the cervix containing the cancerous tissue. This procedure is suitabl…	Yes, fertility-sparing treatment is considered appropriate for patients with stage T1a1 and T1a2 cervical cancer, according to the European Society of Gynaecological Oncology (ESGO) guidelines. For these early-stage cancers, conization is the preferred surgical approach. The type of conization—such as loop electrosurgical excision procedure (LEEP) or cold knife conization—should be selected based…	4 (lack of what type of conization in preferred: ESGO loop or laser conization is preferrable in women wanting to preserve fertility)	1	1	Fertility-sparing treatment (FST) for cervical cancer is indeed considered for early-stage disease, specifically for stages T1a1 and T1a2, in patients who wish to preserve their fertility. According to the latest European Society of Gynaecological Oncology (ESGO) guidelines, the following recommendations apply: 1. Fertility-Sparing Treatment for T1a1 and T1a2 Cervical Cancer T1a1 (IA1): Fertility…	Fertility-sparing treatment is indeed an option for early-stage cervical cancer, specifically for stages T1a1 and T1a2, according to the latest guidelines from the European Society of Gynaecological Oncology (ESGO). Here’s a summary of the recommendations and considerations: Fertility-Sparing Treatment for T1a1 and T1a2 Cervical Cancer T1a1 (IA1) Stage: Fertility-sparing treatment is generally co…	2 (FST is acceptable in T1a1 disease also in case of positive LVSI)	1	1	This is for informational purposes only. For medical advice or diagnosis, consult a professional. According to the latest ESGO guidelines, fertility-sparing treatment is an option for women with stage T1a1 and T1a2 cervical cancer who wish to preserve their fertility. Conization is a procedure that removes a cone-shaped piece of tissue from the cervix. It is the most common type of fertility-spar…	This is for informational purposes only. For medical advice or diagnosis, consult a professional. Yes, fertility-sparing treatment is an option for stage T1a1 and T1a2 cervical cancer, according to the latest ESGO guidelines. Here's a breakdown of the information you requested: Fertility-Sparing Treatment in T1a1 and T1a2 Cervical Cancer Eligibility: Fertility-sparing surgery is considered for yo…	4 (lack preferred type of conization)	1	1
10. What is the surgical approach in case of a positive margin after the conization of stage T1a cervical cancer?	According to the latest guidelines from the European Society of Gynaecological Oncology (ESGO), the management of patients with stage T1a cervical cancer who have positive surgical margins after conization is as follows: Repeat Conization: If the surgical margins are positive (except for low-grade intraepithelial lesions in the ectocervix), a repeat conization is recommended to rule out more exte…	According to the latest guidelines from the European Society of Gynaecological Oncology (ESGO), the surgical approach for stage T1a cervical cancer with positive margins after conization is as follows: Stage T1a1: If the conization specimen has positive margins (excluding cases with low-grade intraepithelial lesions in the ectocervix), a repeat conization is recommended to rule out more extensive…	5	1	1	In cases of positive margins after conization for stage T1a1 cervical cancer, the European Society of Gynaecological Oncology (ESGO) guidelines recommend further management based on the patient's desire for fertility preservation and the risk of residual disease. Fertility Preservation Desired: If the patient wishes to preserve fertility and the positive margin is limited to the ectocervical (sup…	In cases of positive margins after conization for stage T1a1 cervical cancer, the European Society of Gynaecological Oncology (ESGO) guidelines recommend further management based on the patient's desire for fertility preservation and the risk of residual disease. Fertility Preservation Desired: If the patient wishes to preserve fertility and the positive margin is on the ectocervical side, a repe…	4	1	1	This is for informational purposes only. For medical advice or diagnosis, consult a professional. According to the latest ESGO guidelines, the surgical approach in case of a positive margin after the conization of stage T1a cervical cancer depends on several factors, including the patient's desire for fertility preservation, the extent of the residual disease, and the presence of other risk facto…	This is for informational purposes only. For medical advice or diagnosis, consult a professional. According to the latest ESGO guidelines, the surgical approach for a positive margin after conization of stage T1ac cervical cancer depends on several factors, including the patient's desire for fertility preservation and the extent of the positive margin. If the patient desires fertility preservatio…	1 (radical treatment is incorrect!)	0 (different answers)	1
11. When is lymph node staging indicated in the management of stage T1a cervical cancer, and what does it involve?	According to the latest guidelines from the European Society of Gynaecological Oncology (ESGO), lymph node staging in the management of stage T1a cervical cancer is generally not indicated, except in specific circumstances. For patients with stage T1a1 disease without lymphovascular space invasion (LVSI), lymph node staging is not recommended. However, in cases of stage T1a1 with LVSI or stage T1…	In the management of stage T1a cervical cancer, the indication for lymph node staging depends on specific pathological features, particularly the presence of lymphovascular space invasion (LVSI). According to the latest guidelines from the European Society of Gynaecological Oncology (ESGO), surgical-pathological staging of pelvic lymph nodes is the standard approach to assess prognosis and guide …	3 (it does not mention SNL biopsy in the first)	0	1	In the management of stage T1a cervical cancer, lymph node staging is generally not routinely indicated due to the low risk of lymph node metastasis in these early-stage lesions. However, according to the latest European Society of Gynaecological Oncology (ESGO) guidelines, lymph node staging may be considered in specific situations where there is a higher suspicion of lymph node involvement or w…	In the management of stage T1a cervical cancer, lymph node staging is generally not routinely indicated due to the low risk of lymph node metastasis in these early-stage lesions. However, according to the latest European Society of Gynaecological Oncology (ESGO) guidelines, lymph node staging may be considered in specific situations where there is a higher risk of lymph node involvement or when t…	1 (incorrect)	0	1	This is for informational purposes only. For medical advice or diagnosis, consult a professional. Lymph node staging is a crucial part of managing cervical cancer, especially in early stages like T1a. Here's when it's indicated and what it involves, based on the latest ESGO guidelines: When is lymph node staging indicated in T1a cervical cancer? Generally, yes. In early stage cervical cancer (T1a…	This is for informational purposes only. For medical advice or diagnosis, consult a professional. In the management of stage T1a cervical cancer, lymph node staging is indicated in specific situations based on the 2023 ESGO guidelines. When lymph node staging is indicated: T1a1 with lymphovascular space invasion (LVSI): Sentinel lymph node (SLN) biopsy is recommended in this case. T1a2: Surgical …	1 (first incorrect, second: esgo says sln biopsy for T1a2 CAN be considered in LVSI negative but SHOULD be performed in LVSI pos)	0	1
12. What is the treatment for patient affected by cervical cancer stage T1a1 or T1a2 who have completed childbearing?	According to the latest guidelines from the European Society of Gynaecological Oncology (ESGO), the management of cervical cancer stages T1a1 and T1a2 in patients who have completed childbearing is as follows: Stage T1a1 (Invasion ≤3 mm in depth): Without Lymphovascular Space Invasion (LVSI): A simple (total) hysterectomy is recommended. With LVSI: A simple hysterectomy with pelvic lymph node ass…	For patients diagnosed with early-stage cervical cancer, specifically stages T1a1 and T1a2, who have completed childbearing, the European Society of Gynaecological Oncology (ESGO) provides the following treatment recommendations: Stage T1a1 (Invasive carcinoma with stromal invasion ≤3 mm in depth and ≤7 mm in horizontal spread): Primary Treatment: A simple (total) hysterectomy is generally recomm…	1 (incorrect the second)	0	1	According to the latest European Society of Gynaecological Oncology (ESGO) guidelines, the treatment for cervical cancer stage T1a1 or T1a2 in patients who have completed childbearing typically involves the following approaches: 1. T1a1 (Microinvasive carcinoma with stromal invasion ≤ 3 mm in depth and ≤ 7 mm in horizontal spread): Conization (with negative margins): This is often sufficient for …	According to the latest European Society of Gynaecological Oncology (ESGO) guidelines, the treatment for patients with cervical cancer stage T1a1 or T1a2 who have completed childbearing typically involves the following approaches: 1. Stage T1a1 (Microinvasive carcinoma, stromal invasion ≤ 3 mm in depth and ≤ 7 mm in horizontal spread): Conization (with negative margins): This is often sufficient …	1 (second incorrect)	0	1	This is for informational purposes only. For medical advice or diagnosis, consult a professional. According to the latest ESGO guidelines, the treatment for a patient affected by cervical cancer stage T1a1 or T1a2 who has completed childbearing depends on the specific stage and other factors, such as the presence of lymphovascular space invasion (LVSI). T1a1: Without LVSI: Conization alone is con…	This is for informational purposes only. For medical advice or diagnosis, consult a professional. According to the latest ESGO guidelines, the treatment for a patient with cervical cancer stage T1a1 or T1a2 who has completed childbearing depends on several factors, including the presence or absence of lymphovascular space invasion (LVSI). T1a1: LVSI negative: Conization can be considered a defini…	4	1	1
13. Treatment strategy for T1b1, T1b2, and T2a1 cervical cancer with negative LN on radiological staging in accordance with the latest ESGO guidelines	According to the latest guidelines from the European Society of Gynaecological Oncology (ESGO), the treatment strategies for cervical cancer stages T1b1, T1b2, and T2a1 with negative lymph nodes on radiological staging are as follows: Stage T1b1 (Tumor ≤2 cm): Primary Treatment: Radical hysterectomy with pelvic lymph node dissection is recommended. Alternative for Fertility Preservation: For pati…	For early-stage cervical cancer (T1b1, T1b2, and T2a1) with negative lymph nodes (LN) on radiological staging, the European Society of Gynaecological Oncology (ESGO) guidelines recommend the following treatment strategies: T1b1 (Tumor ≤ 2 cm) Primary Surgery: Radical hysterectomy (type B or C1) with pelvic lymphadenectomy. Consider sentinel lymph node (SLN) mapping to reduce morbidity. Fertility-…	1 (incorrect: FST for T1b1 with conization or simple trachelectomy is feasinle in LVSI neg, FST is note recommended for T > 2 cm))	0	1	The European Society of Gynaecological Oncology (ESGO) provides guidelines for the management of cervical cancer, including early-stage disease. For T1b1, T1b2, and T2a1 cervical cancer with negative lymph nodes (LN) on radiological staging, the treatment strategy depends on tumor size, histology, and patient factors such as fertility preservation desires. Below is a summary of the treatment appr…	The European Society of Gynaecological Oncology (ESGO) provides guidelines for the management of cervical cancer, including early-stage disease. For T1b1, T1b2, and T2a1 cervical cancer with negative lymph nodes (LN) on radiological staging, the treatment strategy typically involves a combination of surgery and/or radiotherapy, depending on the specific characteristics of the tumor and patient fa…	1 (incorrect)	0	1	This is for informational purposes only. For medical advice or diagnosis, consult a professional. Treatment Strategy for T1b1, T1b2, and T2a1 Cervical Cancer with Negative LN on Radiological Staging in Accordance with the Latest ESGO Guidelines The European Society of Gynaecological Oncology (ESGO) guidelines are regularly updated to reflect the latest advancements in cervical cancer treatment. I…	This is for informational purposes only. For medical advice or diagnosis, consult a professional. According to the latest European Society of Gynaecological Oncology (ESGO) guidelines, the treatment strategy for T1b1, T1b2, and T2a1 cervical cancer with negative lymph nodes on radiological staging is as follows: T1b1 Surgical lymph node staging: This is recommended to assess for any microscopic s…	1 (incorrect and to much generalized)	0	1
14. What are the characteristics of low-risk cervical cancer according to the ESGO guidelines?	According to the European Society of Gynaecological Oncology (ESGO) guidelines, low-risk cervical cancer is characterized by the following criteria: Tumor Size: ≤2 cm Histology: Squamous cell carcinoma, adenocarcinoma, or adenosquamous carcinoma Lymphovascular Space Invasion (LVSI): Absent Depth of Stromal Invasion: ≤10 mm Lymph Node Status: Negative (no metastasis in pelvic or para-aortic lymph …	According to the European Society of Gynaecological Oncology (ESGO) guidelines, low-risk cervical cancer is characterized by early-stage tumors with favorable prognostic factors. Specifically, stage T1a1 cervical cancer, defined as microscopic lesions with stromal invasion no greater than 3 mm in depth and 7 mm or less in horizontal spread, is considered low-risk. In these cases, the incidence of…	5	1	1	According to the European Society of Gynaecological Oncology (ESGO) guidelines, low-risk cervical cancer is characterized by specific criteria that help guide treatment decisions. These characteristics are typically based on tumor size, depth of invasion, lymphovascular space involvement (LVSI), and lymph node status. The key features of low-risk cervical cancer include: Tumor Size: The tumor is …	According to the ESGO (European Society of Gynaecological Oncology) guidelines, low-risk cervical cancer is characterized by the following features: Tumor Size: The tumor should be ≤2 cm in diameter. Depth of Stromal Invasion: The depth of stromal invasion should be ≤10 mm. Lymphovascular Space Invasion (LVSI): There should be no lymphovascular space invasion. Histological Type: The tumor should …	5	1	1	This is for informational purposes only. For medical advice or diagnosis, consult a professional. The ESGO (European Society of Gynaecological Oncology) guidelines classify cervical cancer risk based on several factors, including the stage of the cancer, the size of the tumor, and whether it has spread to nearby lymph nodes. Here are the characteristics of low-risk cervical cancer according to th…	This is for informational purposes only. For medical advice or diagnosis, consult a professional. According to the ESGO guidelines, the characteristics of low-risk cervical cancer are: Stage IA1: This is the earliest stage of cervical cancer, where the cancer cells have invaded the stroma (connective tissue) of the cervix to a depth of 3 mm or less and a horizontal spread of 7 mm or less. No lymp…	4	0	1
15. What are the prerequisites for a minimally invasive surgical approach in the management of T1b1, T1b2, and T2a1 cervical cancer with negative LN on radiological staging in accordance with the latest ESGO guidelines?	According to the latest guidelines from the European Society of Gynaecological Oncology (ESGO), the management of cervical cancer stages T1b1, T1b2, and T2a1 with negative lymph nodes (LN) on radiological staging involves specific considerations for surgical approaches. Stage T1b1 (tumor ≤2 cm): Preferred Treatment: Radical surgery is recommended as the primary treatment option. Alternative Optio…	According to the latest guidelines from the European Society of Gynaecological Oncology (ESGO), a minimally invasive surgical approach for managing cervical cancer stages T1b1, T1b2, and T2a1 with negative lymph nodes on radiological staging is generally not recommended. The standard approach for procedures involving radical parametrectomy is laparotomy. However, minimally invasive surgery (MIS) …	1?? (first incorrect, second correct)	0	1	According to the latest ESGO (European Society of Gynaecological Oncology) guidelines, the prerequisites for a minimally invasive surgical approach in the management of early-stage cervical cancer (T1b1, T1b2, and T2a1) with negative lymph nodes (LN) on radiological staging include the following: Tumor Characteristics: Tumor size ≤ 2 cm for T1b1 and T1b2. Tumor size ≤ 4 cm for T2a1. No evidence o…	ccording to the latest European Society of Gynaecological Oncology (ESGO) guidelines, the prerequisites for a minimally invasive surgical approach (e.g., laparoscopic or robotic-assisted surgery) in the management of early-stage cervical cancer (T1b1, T1b1, and T2a1) with negative lymph nodes (LN) on radiological staging include the following: Tumor Characteristics: Tumor size ≤ 2 cm for T1b1 and…	1 (incorrect, esgo excludes T >2 cm, Lancet includes 2-4 cm)	1	1	This is for informational purposes only. For medical advice or diagnosis, consult a professional. Here are the prerequisites for a minimally invasive surgical approach in the management of T1b1, T1b2, and T2a1 cervical cancer with negative LN on radiological staging in accordance with the latest ESGO guidelines: Tumor size and stage: The tumor must be staged as T1b1, T1b2, or T2a1 according to th…	This is for informational purposes only. For medical advice or diagnosis, consult a professional. Here's a breakdown of the prerequisites for a minimally invasive surgical approach in the management of T1b1, T1b2, and T2a1 cervical cancer with negative lymph nodes on radiological staging, in accordance with the latest ESGO guidelines: Patient Selection Tumor Size: The tumor must be confined to th…	1	1	1
16. What is the management of lymph nodal assessment in T1b1, T1b2, and T2a1 cervical cancer in accordance with the latest ESGO guidelines?	According to the latest guidelines from the European Society of Gynaecological Oncology (ESGO), the management of lymph node assessment in cervical cancer varies based on the stage of the disease: Early-Stage Cervical Cancer (T1b1, T1b2, and T2a1): Surgical/Pathological Staging: For patients with early-stage cervical cancer, specifically stages T1b1, T1b2, and T2a1, surgical and pathological eval…	According to the latest guidelines from the European Society of Gynaecological Oncology (ESGO), the management of lymph node assessment in cervical cancer varies by stage: Early-Stage Cervical Cancer (T1b1 and T2a1): Surgical/Pathological Staging: For patients with early-stage disease (T1b1 and T2a1) undergoing primary surgical treatment, surgical and pathological evaluation of the pelvic lymph n…	2 (does not mention SLN)	1	1	The European Society of Gynaecological Oncology (ESGO) provides guidelines for the management of cervical cancer, including lymph node assessment in early-stage disease. For T1b1, T1b1, and T2a1 cervical cancer, lymph node status is a critical factor in determining the extent of disease and guiding treatment decisions. Below is a summary of the management of lymph nodal assessment in these stages…	The European Society of Gynaecological Oncology (ESGO) provides guidelines for the management of cervical cancer, including lymph node assessment, which is critical for staging and treatment planning. Here’s an overview of the management of lymph nodal assessment in T1b1, T1b2, and T2a1 cervical cancer based on the latest ESGO guidelines: 1. T1b1 Cervical Cancer (Tumor ≤ 2 cm confined to the cerv…	1 (incorrect, lymphadenectomy should be perfomed after SLN)	1	1	This is for informational purposes only. For medical advice or diagnosis, consult a professional. According to the latest ESGO guidelines, the management of lymph nodal assessment in T1b1, T1b2, and T2a1 cervical cancer is as follows: T1b1 and T2a1: Surgical/pathological staging of pelvic lymph nodes is the gold standard to assess the prognosis and guide treatment. This involves a surgical proced…	This is for informational purposes only. For medical advice or diagnosis, consult a professional. The management of lymph nodal assessment in T1b1, T1b2, and T2a1 cervical cancer, according to the latest ESGO guidelines, involves a thorough evaluation to determine the extent of the disease and guide treatment decisions. Here's a breakdown of the key aspects: 1. Imaging: MRI: Pelvic MRI is crucial…	2 (in the first does not mention SLN)	0	1
17. What should the choice of the type of radical hysterectomy be based on, in the surgical management of T1b1, T1b2, and T2a1 cervical cancer in accordance with the latest ESGO guidelines?	In the surgical management of cervical cancer stages T1b1, T1b2, and T2a1, the European Society of Gynaecological Oncology (ESGO) recommends tailoring the type of radical hysterectomy based on specific tumor characteristics, particularly tumor size, lymphovascular space invasion (LVSI), and depth of stromal invasion. These factors are used to stratify patients into low, intermediate, and high-ris…	In the surgical management of cervical cancer stages T1b1, T1b2, and T2a1, the choice of radical hysterectomy type should be guided by tumor size, local extension, and patient-specific factors, in line with the latest guidelines from the European Society of Gynaecological Oncology (ESGO). The Querleu-Morrow classification system is commonly used to define the extent of radical hysterectomy, categ…	4 (the second is less accurate)	0	1	In the surgical management of early-stage cervical cancer (T1b1, T1b2, and T2a1), the choice of the type of radical hysterectomy should be based on several factors, including tumor size, stage, and the patient's desire for fertility preservation, as outlined in the latest European Society of Gynaecological Oncology (ESGO) guidelines. Here are the key considerations: Tumor Stage and Size: T1b1: Fo…	n the surgical management of T1b1, T1b2, and T2a1 cervical cancer, the choice of the type of radical hysterectomy should be based on the following factors, in accordance with the latest ESGO (European Society of Gynaecological Oncology) guidelines: Tumor Stage and Size: T1b1: Tumors ≤ 2 cm in diameter. T1b2: Tumors > 2 cm but ≤ 4 cm in diameter. T2a1: Tumors ≤ 4 cm in diameter with upper vaginal …	2 (does not address the point of the question)	0	1	This is for informational purposes only. For medical advice or diagnosis, consult a professional. The choice of the type of radical hysterectomy for T1b1, T1b2, and T2a1 cervical cancer is based on the extent of the disease and the surgeon's assessment of the patient's individual needs. The ESGO guidelines recommend that the type of radical hysterectomy should be individualized to the patient's s…	This is for informational purposes only. For medical advice or diagnosis, consult a professional. In the surgical management of T1b1, T1b2, and T2a1 cervical cancer, the choice of the type of radical hysterectomy should be based on a comprehensive assessment of the patient's individual circumstances, including: Clinical stage and tumor size: The size and extent of the tumor, as determined by clin…	4 (the second is less accurate)	0	1
18. In which cases can ovarian preservation be considered in patient affected by T1b1, T1b2, and T2a1 cervical cancer about to undergo surgical treatment in accordance with the latest ESGO guidelines?	According to the latest guidelines from the European Society of Gynaecological Oncology (ESGO), ovarian preservation in patients with cervical cancer stages T1b1, T1b2, and T2a1 can be considered under specific conditions: Histological Type: Squamous Cell Carcinoma: Ovarian preservation should be discussed with women of reproductive age. HPV-associated Adenocarcinoma: Ovarian preservation can be …	According to the latest guidelines from the European Society of Gynaecological Oncology (ESGO), ovarian preservation in patients with cervical cancer stages T1b1, T1b2, and T2a1 can be considered under specific conditions: Histological Type: Squamous Cell Carcinoma: Ovarian preservation should be discussed with women of reproductive age. HPV-Associated Adenocarcinoma: Ovarian preservation can be …	5	1	1	According to the latest European Society of Gynaecological Oncology (ESGO) guidelines, ovarian preservation can be considered in selected patients with early-stage cervical cancer (T1b1, T1b2, and T2a1) who are about to undergo surgical treatment, provided certain criteria are met. The decision to preserve the ovaries should be individualized and based on the following considerations: 1. Tumor Ch…	According to the latest European Society of Gynaecological Oncology (ESGO) guidelines, ovarian preservation can be considered in selected patients with early-stage cervical cancer, including T1b1, T1b2, and T2a1, under specific conditions. The decision to preserve the ovaries depends on several factors, including the patient's age, desire for fertility preservation, tumor characteristics, and ris…	1 incorrect	0	1	This is for informational purposes only. For medical advice or diagnosis, consult a professional. According to the latest ESGO (European Society of Gynaecological Oncology) guidelines, ovarian preservation can be considered in certain cases of T1b1, T1b2, and T2a1 cervical cancer in patients undergoing surgical treatment. The decision to preserve the ovaries should be made on an individual basis,…	This is for informational purposes only. For medical advice or diagnosis, consult a professional. The latest ESGO guidelines (2023) state that ovarian preservation can be considered in patients with early-stage cervical cancer (FIGO stages IA1, IA2, IB1, T1a1, T1a2, T1b1, and T1b2) who meet the following criteria: Age: Under 45 years old Desire for future fertility: Patients must express a strong…	5	1	1
19. What are alternative treatment to surgery in patient affected by T1b1, T1b2, and T2a1 cervical cancer in accordance with the latest ESGO guidelines?	According to the European Society of Gynaecological Oncology (ESGO) guidelines, for patients with cervical cancer stages T1b1, T1b2, and T2a1, the primary treatment options include both surgical and non-surgical approaches. Non-surgical alternatives primarily involve radiotherapy, often combined with chemotherapy. The choice between surgery and chemoradiation should be individualized, taking into…	According to the latest guidelines from the European Society of Gynaecological Oncology (ESGO), alternative treatments to surgery for patients with cervical cancer stages T1b1, T1b2, and T2a1 primarily involve radiotherapy and chemotherapy. The choice between surgical and non-surgical treatments depends on various factors, including tumor size, lymph node involvement, and patient-specific conside…	4 (lack BRT)	1	1	According to the latest guidelines from the European Society of Gynaecological Oncology (ESGO), the management of early-stage cervical cancer (T1b1, T1b1, and T2a1) typically involves surgical treatment as the primary approach. However, alternative treatments to surgery may be considered in specific cases, particularly for patients who are not suitable candidates for surgery due to medical comorb…	According to the latest guidelines from the European Society of Gynaecological Oncology (ESGO), the management of early-stage cervical cancer (T1b1, T1b2, and T2a1) typically involves surgical treatment as the primary approach. However, alternative treatments to surgery may be considered in specific cases, particularly for patients who are not suitable candidates for surgery due to medical comorb…	5	1	1	This is for informational purposes only. For medical advice or diagnosis, consult a professional. The latest ESGO guidelines (2023) state that radiotherapy can be considered as an alternative modality to surgical treatment for patients with T1b1, T1b2, and T2a1 cervical cancer. This is especially relevant in cases where repeat surgery might pose a risk. It's important to note that the specific tr…	This is for informational purposes only. For medical advice or diagnosis, consult a professional. The European Society of Gynaecological Oncology (ESGO) guidelines for the management of cervical cancer are regularly updated to reflect the latest research and best practices. As of the most recent update in 2023, the following are the alternative treatment options to surgery for patients with T1b1,…	4 (lack BRT in the first)	0	1
20. In patient affected by cervical cancer, when is adjuvant CTRT indicated after surgical treatment in accordance with the latest ESGO guidelines?	According to the latest guidelines from the European Society of Gynaecological Oncology (ESGO), adjuvant chemoradiotherapy (CTRT) is recommended after surgical treatment of cervical cancer in patients with high-risk pathological features. These high-risk factors include positive pelvic lymph nodes, parametrial invasion, and positive surgical margins. In such cases, adjuvant CTRT aims to reduce th…	According to the latest guidelines from the European Society of Gynaecological Oncology (ESGO), adjuvant chemoradiotherapy (CTRT) is recommended after surgical treatment for cervical cancer in patients with high-risk pathological features. These high-risk factors include positive pelvic lymph nodes, parametrial invasion, and positive surgical margins. In such cases, definitive CTRT and brachyther…	5	1	1	According to the latest ESGO (European Society of Gynaecological Oncology) guidelines, adjuvant chemoradiotherapy (CTRT) is indicated after surgical treatment for cervical cancer in the following scenarios: High-Risk Factors: Adjuvant CTRT is recommended when high-risk factors are present after radical hysterectomy. These high-risk factors include: Positive pelvic lymph nodes. Parametrial involve…	According to the latest European Society of Gynaecological Oncology (ESGO) guidelines, adjuvant chemoradiotherapy (CTRT) is indicated after surgical treatment for cervical cancer in the following scenarios: High-Risk Factors: Adjuvant CTRT is recommended when high-risk factors are present after radical hysterectomy. These high-risk factors include: Positive pelvic lymph nodes. Positive surgical m…	5	1	1	This is for informational purposes only. For medical advice or diagnosis, consult a professional. According to the latest ESGO guidelines, adjuvant chemoradiotherapy (CTRT) is indicated after surgical treatment in patients with cervical cancer who are classified as high-risk. The high-risk group includes patients with any of the following: Metastatic involvement of pelvic lymph nodes (macrometast…	This is for informational purposes only. For medical advice or diagnosis, consult a professional. According to the latest ESGO guidelines, adjuvant chemoradiation (CTRT) is indicated after surgical treatment in cervical cancer patients who meet the criteria for the high-risk group based on pathologic assessment: Metastatic involvement of pelvic lymph nodes (PLN): This includes both macrometastase…	3 (lack intermediate)	1	1
21. When is fertility-sparing treatment indicated in patient affected by cervical cancer seeking for parenthood? What is the absolutely necessary condition? What are the possible procedures in accordance with the latest ESGO guidelines?	Fertility-sparing treatment is indicated in patients with early-stage cervical cancer who wish to preserve their ability to conceive. According to the latest ESGO (European Society of Gynaecological Oncology) guidelines, the main criteria for fertility-sparing management include: Absolutely Necessary Condition The most critical requirement is the absence of lymph node metastasis. This means that …	Fertility-sparing treatment is indicated in patients with cervical cancer who wish to preserve their ability to conceive, provided that certain oncologic criteria are met to ensure safety. Absolutely Necessary Condition The essential prerequisite for fertility-sparing treatment in cervical cancer is the absence of lymph node metastasis. This is crucial because nodal involvement significantly wors…	4	1	1	Fertility-sparing treatment (FST) in cervical cancer is considered for patients who desire to preserve their fertility and have early-stage disease with specific characteristics. The absolutely necessary condition for FST is the absence of high-risk features that would compromise oncological safety. These features include: Tumor size ≤ 2 cm (some guidelines extend this to ≤ 4 cm in select cases).…	Fertility-sparing treatment in cervical cancer is considered for patients who desire to preserve their fertility and have early-stage disease. The absolutely necessary condition for fertility-sparing treatment is the absence of lymph node metastasis and no evidence of distant metastasis. Additionally, the tumor must meet specific criteria regarding size, histology, and invasion depth. Indications…	4	1	1	This is for informational purposes only. For medical advice or diagnosis, consult a professional. Fertility-sparing treatment may be an option for women with early-stage cervical cancer who wish to preserve their fertility. The European Society of Gynaecological Oncology (ESGO) has published guidelines on fertility-sparing treatment for cervical cancer, which include the following: Absolutely Nec…	This is for informational purposes only. For medical advice or diagnosis, consult a professional. Here's a summary of fertility-sparing treatment options for cervical cancer in patients seeking parenthood, based on the latest ESGO guidelines: When is fertility-sparing treatment indicated? Early-stage cervical cancer: The cancer must be confined to the cervix, with no evidence of spread to surroun…	3	1	1
22. What is the specific goal of fertility-sparing surgery for women who undergo conization for cervical cance in accordance with the latest ESGO guidelines?	The primary objective of fertility-sparing surgery, such as conization, in women with early-stage cervical cancer is to effectively treat the cancer while preserving the uterus and the potential for future fertility. According to the latest guidelines from the European Society of Gynaecological Oncology (ESGO), European Society of Human Reproduction and Embryology (ESHRE), and European Society fo…	The primary objective of fertility-sparing surgery in women undergoing conization for cervical cancer is to effectively treat the cancer while preserving the uterus and the potential for future fertility. Conization, which involves the excision of a cone-shaped section of the cervix containing the cancerous tissue, is typically considered for patients with early-stage cervical cancer, specificall…	5	1	1	The specific goal of fertility-sparing surgery for women undergoing conization for cervical cancer, in accordance with the latest European Society of Gynaecological Oncology (ESGO) guidelines, is to remove the cancerous tissue while preserving the uterus and reproductive function. This approach is tailored for women with early-stage cervical cancer (typically stage IA1, IA2, or small IB1 tumors) …	The specific goal of fertility-sparing surgery for women who undergo conization for cervical cancer, in accordance with the latest European Society of Gynaecological Oncology (ESGO) guidelines, is to remove the cancerous or precancerous tissue while preserving the uterus and, if possible, the cervix. This approach aims to maintain the woman's fertility potential, allowing her to conceive and carr…	5	1	1	The specific goal of fertility-sparing surgery, including conization, for women with cervical cancer who wish to preserve their fertility, according to the latest ESGO guideline, is: To resect the invasive tumor with adequate free margins while preserving the upper part of the cervix. Here's a breakdown of what that means: Resection of invasive tumor: The primary goal is to completely remove the …	This is for informational purposes only. For medical advice or diagnosis, consult a professional. The specific goal of fertility-sparing surgery for women who undergo conization for cervical cancer, in accordance with the latest ESGO guideline, is: To remove the invasive tumor with adequate free margins while preserving the upper part of the cervix. Here's a breakdown of what that means: Conizati…	5	1	1
23. What are the indications for performing a radical trachelectomy? When is a simple trachelectomy sufficient for fertility sparing treatment of cervical cancer in accordance with the latest ESGO guidelines?	Fertility-sparing surgery in cervical cancer aims to remove the tumor with adequate margins while preserving reproductive potential. The choice between radical and simple trachelectomy depends on tumor stage, size, lymphovascular space invasion (LVSI), and depth of stromal invasion. Radical Trachelectomy: According to the ESGO guidelines, radical trachelectomy (type B) is recommended for patients…	According to the latest guidelines from the European Society of Gynaecological Oncology (ESGO), the choice between radical and simple trachelectomy for fertility-sparing treatment in cervical cancer depends on specific tumor characteristics: Radical Trachelectomy: This procedure is recommended for patients with stage T1b1 cervical cancer that is lymphovascular space invasion (LVSI)-positive. LINK…	4 (not precise in the firs)	1	1	Radical trachelectomy is a fertility-sparing surgical procedure primarily indicated for young women with early-stage cervical cancer who wish to preserve their fertility. The indications and criteria for performing a radical trachelectomy, as well as when a simple trachelectomy may be sufficient, are guided by the latest European Society of Gynaecological Oncology (ESGO) guidelines and other rele…	Radical trachelectomy is a fertility-sparing surgical procedure primarily indicated for young women with early-stage cervical cancer who wish to preserve their fertility. The indications and criteria for performing a radical trachelectomy, as well as when a simple trachelectomy may be sufficient, are guided by the latest European Society of Gynaecological Oncology (ESGO) guidelines and other rele…	1 incorrect	1	1	This is for informational purposes only. For medical advice or diagnosis, consult a professional. According to the latest ESGO guidelines, a radical trachelectomy is indicated for women with early-stage cervical cancer (FIGO stage IB1) who desire to preserve their fertility. Specifically, it is an option for tumors that are: Clinically visible and confined to the cervix 4 cm or less in size Witho…	This is for informational purposes only. For medical advice or diagnosis, consult a professional. Radical trachelectomy Radical trachelectomy is a fertility-preserving surgery for early-stage cervical cancer. It involves removing the cervix, upper vagina, and surrounding tissue, while leaving the uterus intact. This procedure is typically considered for women who meet the following criteria: Desi…	3 not precise	0	1
24.Is intraoperative placement of a permanent cerclage recommended during simple or radical trachelectomy in accordance with the latest ESGO guidelines?	Yes, according to the latest guidelines from the European Society of Gynaecological Oncology (ESGO), the intraoperative placement of a permanent cerclage is recommended during both simple and radical trachelectomy procedures. This recommendation is classified with a level IV evidence and grade B strength.	Yes, according to the latest guidelines from the European Society of Gynaecological Oncology (ESGO), the intraoperative placement of a permanent cerclage is recommended during both simple and radical trachelectomy procedures. This recommendation is classified with a level IV evidence and grade B strength.	5	1	1	As of the latest available guidelines from the European Society of Gynaecological Oncology (ESGO), there is no specific recommendation for the routine intraoperative placement of a permanent cerclage during simple or radical trachelectomy. The decision to place a cerclage is typically individualized based on factors such as cervical length, patient history, and the surgeon's judgment. Key Conside…	As of the latest guidelines from the European Society of Gynaecological Oncology (ESGO), the intraoperative placement of a permanent cerclage during simple or radical trachelectomy is not routinely recommended. The decision to place a cerclage is typically based on individual patient factors, such as cervical length, history of cervical insufficiency, or other risk factors for preterm birth. Whil…	1 incorrect	0	1	This is for informational purposes only. For medical advice or diagnosis, consult a professional. The latest ESGO guidelines, updated in 2023, recommend intraoperative placement of a permanent cerclage during simple or radical trachelectomy. 1 This procedure helps to maintain cervical competence and prevent preterm birth in women who wish to preserve their fertility after undergoing trachelectomy…	This is for informational purposes only. For medical advice or diagnosis, consult a professional. Unfortunately, I cannot give you a definitive answer about the ESGO guidelines on intraoperative placement of a permanent cerclage during simple or radical trachelectomy. Here's why: Guideline Specificity: Medical guidelines can be very specific, and the use of a cerclage during trachelectomy might d…	2 (only one answer)	0	1
25. Fertility sparing option for patients with cervical cancer >2 cm and negative LN in accordance with the latest ESGO guidelines	For patients with cervical cancer tumors larger than 2 cm and negative lymph nodes who wish to preserve fertility, the European Society of Gynaecological Oncology (ESGO) guidelines suggest that fertility-sparing options may be considered in select cases. One approach involves neoadjuvant chemotherapy (NACT) followed by less radical surgery, such as conization or trachelectomy. This strategy aims …	For patients with early-stage cervical cancer desiring fertility preservation, the European Society of Gynaecological Oncology (ESGO) provides guidelines tailored to tumor size and lymph node (LN) status. In cases where the tumor exceeds 2 cm but the lymph nodes are negative, the following fertility-sparing options are considered: Neoadjuvant Chemotherapy (NACT) Followed by Fertility-Sparing Surg…	5	1	1	According to the latest European Society of Gynaecological Oncology (ESGO) guidelines, fertility-sparing options for patients with cervical cancer >2 cm and negative lymph nodes (LN) are limited but may be considered in select cases. The primary fertility-sparing surgery for cervical cancer is radical trachelectomy, but its applicability depends on tumor size, histology, and other factors. Key Co…	According to the latest European Society of Gynaecological Oncology (ESGO) guidelines, fertility-sparing options for patients with cervical cancer >2 cm and negative lymph nodes (LN) are considered under specific conditions. Here are the key points: 1. Tumor Size and Staging Fertility-sparing surgery is generally considered for early-stage cervical cancer (FIGO stage IA1 to IB2). For tumors >2 cm…	5	1	1	This is for informational purposes only. For medical advice or diagnosis, consult a professional. The latest ESGO guidelines (2021) state that fertility-sparing surgery (FSS) may be considered for women with cervical cancer FIGO stage IB1 (tumor size <2 cm) and selected FIGO stage IB2 (tumor size 2-4 cm) with negative lymph nodes. Here are the key points to consider: Tumor size: FSS is generally …	This is for informational purposes only. For medical advice or diagnosis, consult a professional. Here's a summary of fertility-sparing options for cervical cancer patients with tumors >2cm and negative lymph nodes, based on the latest ESGO guidelines: Neoadjuvant Chemotherapy (NACT) followed by Radical Vaginal Trachelectomy (RVT) This approach is considered experimental but may be an option for …	3 (the first does not adress the point)	0	1
26. In more advanced cervical cancer, what are the fertility preservation proposals that should be discussed with the patient in accordance with the latest ESGO guidelines?	In cases of advanced cervical cancer, fertility preservation options are generally limited due to the aggressive treatments required, such as radical surgery, radiotherapy, and chemotherapy, which can significantly impact reproductive function. However, according to the latest guidelines from the European Society of Gynaecological Oncology (ESGO), certain fertility-sparing approaches may be consi…	In cases of advanced cervical cancer, fertility preservation options are generally limited due to the aggressive treatments required, such as radical surgery, chemotherapy, and radiotherapy, which can significantly impact reproductive organs and functions. However, the European Society of Gynaecological Oncology (ESGO), in collaboration with the European Society of Human Reproduction and Embryolo…	4 (the second is more accurate)	0	1	In advanced cervical cancer, fertility preservation is a complex issue due to the extent of disease and the need for aggressive treatment. According to the latest guidelines from the European Society of Gynaecological Oncology (ESGO), the following fertility preservation options may be discussed with the patient, depending on the stage of the disease, the patient's age, and her desire for future …	In advanced cervical cancer, fertility preservation is a complex issue due to the aggressive nature of the disease and the need for comprehensive treatment. However, the European Society of Gynaecological Oncology (ESGO) provides guidelines that emphasize the importance of individualized care and shared decision-making. Below are the fertility preservation proposals that should be discussed with …	5	1	1	This is for informational purposes only. For medical advice or diagnosis, consult a professional. Here are the fertility preservation proposals that should be discussed with a patient with advanced cervical cancer, in accordance with the latest ESGO guidelines: Ovarian transposition: This procedure involves surgically moving the ovaries away from the pelvic area, where they will be exposed to rad…	This is for informational purposes only. For medical advice or diagnosis, consult a professional. According to the latest ESGO guidelines, the following fertility preservation proposals should be discussed with patients with more advanced cervical cancer: Ovarian transposition: This procedure moves the ovaries away from the radiation field, potentially preserving their function and fertility. Ooc…	5	1	1
27. Is hysterectomy mandatory after completion of childbearing in accordance with the latest ESGO guidelines?	No, a hysterectomy is not mandatory after the completion of childbearing according to the latest ESGO (European Society of Gynaecological Oncology) guidelines. The ESGO guidelines do not recommend routine hysterectomy solely based on the completion of childbearing. Instead, hysterectomy is indicated based on specific medical conditions, such as: Gynecological cancers (e.g., endometrial, cervical,…	No, a hysterectomy is not mandatory after the completion of childbearing according to the latest European Society of Gynaecological Oncology (ESGO) guidelines. ESGO does not recommend routine hysterectomy unless there is a specific medical indication. Key ESGO Guidelines Considerations: Benign Conditions: For conditions like fibroids, endometriosis, or adenomyosis, hysterectomy may be considered …	5	1	1	No, hysterectomy is not mandatory after the completion of childbearing according to the latest guidelines from the European Society of Gynaecological Oncology (ESGO) or other major medical organizations. Hysterectomy is a surgical procedure to remove the uterus, and it is typically considered only when there is a specific medical indication, such as: Symptomatic uterine fibroids causing pain, hea…	No, hysterectomy is not mandatory after the completion of childbearing according to the latest guidelines from the European Society of Gynaecological Oncology (ESGO) or other major medical organizations. Hysterectomy is a surgical procedure to remove the uterus, and it is typically considered only when there is a specific medical indication, such as: Symptomatic uterine fibroids causing pain, ble…	5	1	1	This is for informational purposes only. For medical advice or diagnosis, consult a professional. The statement that hysterectomy is mandatory after completion of childbearing is not in line with the latest ESGO guidelines. While hysterectomy may be recommended in certain situations, such as for women with endometrial cancer who have completed childbearing, it is not a universal recommendation fo…	This is for informational purposes only. For medical advice or diagnosis, consult a professional. According to the latest ESGO guidelines, hysterectomy is not mandatory after completion of childbearing. The decision of whether or not to have a hysterectomy after childbearing is a personal one that should be made in consultation with a doctor. There are a number of factors to consider, such as you…	5	1	1
28. What is the management of patient with cervical cancer T1b1, diagnosed on a simple hysterectomy specimen, with clear margins and without residual tumour?	According to the latest guidelines from the European Society of Gynaecological Oncology (ESGO), the management of a patient with cervical cancer stage T1b1, diagnosed incidentally after a simple hysterectomy with clear margins and no residual tumor, involves the following steps: Assessment of Lymph Node Status: It's crucial to evaluate the lymph node status to determine the presence of any metast…	According to the latest guidelines from the European Society of Gynaecological Oncology (ESGO), the management of a patient with cervical cancer stage T1b1, diagnosed incidentally after a simple hysterectomy with clear surgical margins and no residual tumor, involves the following steps: Comprehensive Pathological Review: Ensure a thorough examination of the hysterectomy specimen to confirm the a…	1 incorrect (ESGO recommends LN staging and parametrectomy and vaginectomy could be considered	1	1	According to the latest European Society of Gynaecological Oncology (ESGO) guidelines, the management of a patient with cervical cancer staged as T1b1, diagnosed on a simple hysterectomy specimen with clear margins and no residual tumor, involves the following considerations: 1. Initial Assessment and Staging: Pathology Review: Ensure a thorough histopathological review of the hysterectomy specim…	According to the latest European Society of Gynaecological Oncology (ESGO) guidelines, the management of a patient with cervical cancer staged as T1b1 (International Federation of Gynecology and Obstetrics [FIGO] 2018 staging), diagnosed on a simple hysterectomy specimen with clear margins and no residual tumor, involves the following considerations: 1. Surgical Margins and Residual Tumor Clear s…	1 icnorrect	1	1	This is for informational purposes only. For medical advice or diagnosis, consult a professional. According to the latest ESGO guidelines, the management of a patient with cervical cancer T1b1, diagnosed on a simple hysterectomy specimen, with clear margins and without residual tumor, would typically involve the following steps: Multidisciplinary Tumor Board Discussion: The case should be discuss…	This is for informational purposes only. For medical advice or diagnosis, consult a professional. According to the latest ESGO guidelines, the management of a patient with cervical cancer T1b1, diagnosed on a simple hysterectomy specimen, with clear margins and without residual tumor, should be discussed in a multidisciplinary tumor board. In general, management of occult disease follows the prin…	3 (lack parametrcetomy and vaginectomy)	1	1
29. What is the management of patient with cervical cancer ≥T1b2 disease, diagnosed on a simple hysterectomy specimen, with involved surgical margins and/or residual tumour (including LN) in accordance with the latest ESGO guidelines?	According to the latest guidelines from the European Society of Gynaecological Oncology (ESGO), the management of patients with cervical cancer stage ≥T1b2, diagnosed incidentally after a simple hysterectomy, involves the following steps: Completion of Staging: A thorough evaluation should be conducted to assess the extent of the disease. This includes imaging studies and possibly surgical stagin…	According to the latest guidelines from the European Society of Gynaecological Oncology (ESGO), the management of patients with cervical cancer stage ≥T1b2 diagnosed incidentally after a simple hysterectomy, especially with involved surgical margins and/or residual tumor (including lymph node involvement), involves the following steps: Comprehensive Evaluation: Imaging: Conduct a thorough imaging…	5	1	1	According to the latest European Society of Gynaecological Oncology (ESGO) guidelines, the management of a patient with cervical cancer ≥T1b2 disease diagnosed on a simple hysterectomy specimen, with involved surgical margins and/or residual tumor (including lymph node involvement), involves a multidisciplinary approach. The treatment strategy depends on the extent of residual disease, margin sta…	The management of cervical cancer ≥T1b2 disease diagnosed on a simple hysterectomy specimen with involved surgical margins and/or residual tumor (including lymph node involvement) should follow a multidisciplinary approach, as outlined in the latest European Society of Gynaecological Oncology (ESGO) guidelines (as of the most recent update). Below is a summary of the recommended management: The s…	5	1	1	According to the latest ESGO guidelines, the management of a patient with cervical cancer ≥T1b2 disease, diagnosed on a simple hysterectomy specimen, with involved surgical margins and/or residual tumour (including LN) depends on several factors, including the extent of the disease, the patient's overall health, and their desire for future fertility. In general, the treatment options for these pa…	This is for informational purposes only. For medical advice or diagnosis, consult a professional. According to the latest ESGO guidelines, the management of a patient with cervical cancer ≥T1b2 disease, diagnosed on a simple hysterectomy specimen, with involved surgical margins and/or residual tumor (including LN) depends on the specific findings and requires a multidisciplinary approach. Here's …	1 incorrect	1	1
30. Treatment strategy for locally advanced cervical cancer (T1b3-T4a) in accordance with the latest ESGO guidelines	According to the latest guidelines from the European Society of Gynaecological Oncology (ESGO), the management of locally advanced cervical cancer (stages T1b3 to T4a) involves a multidisciplinary approach tailored to the individual patient's condition. The primary treatment modality is concurrent chemoradiotherapy (CCRT), which combines external beam radiation therapy (EBRT) with concurrent chem…	According to the latest guidelines from the European Society of Gynaecological Oncology (ESGO), the management of locally advanced cervical cancer (stages T1b3 to T4a) involves a multidisciplinary approach tailored to the individual patient's condition. The standard treatment protocol includes: Concurrent Chemoradiotherapy (CCRT): This is the primary treatment modality, combining external beam ra…	4	1	1	The European Society of Gynaecological Oncology (ESGO) provides guidelines for the management of locally advanced cervical cancer (LACC), which includes stages T1b3 to T4a. The treatment strategy typically involves a multimodal approach, combining surgery, radiotherapy, and chemotherapy. Below is a summary of the treatment strategy in accordance with the latest ESGO guidelines: 1. Primary Treatme…	The European Society of Gynaecological Oncology (ESGO) provides guidelines for the management of locally advanced cervical cancer (LACC), which includes stages T1b3 to T4a. The treatment strategy typically involves a multimodal approach, combining surgery, radiotherapy, and chemotherapy. Here is a summary of the treatment strategy in accordance with the latest ESGO guidelines: 1. Primary Treatmen…	1 incorrect ( adj chemo following CTRT does not improve survival)	1	1	This is for informational purposes only. For medical advice or diagnosis, consult a professional. The European Society of Gynaecological Oncology (ESGO) has published updated guidelines for the management of patients with cervical cancer. The guidelines cover a wide range of topics, including staging, management, follow-up, long-term survivorship, quality of life, and palliative care. Here is a s…	This is for informational purposes only. For medical advice or diagnosis, consult a professional. The latest ESGO (European Society of Gynaecological Oncology) guidelines for the management of locally advanced cervical cancer (T1b3-T4a) were updated in 2023. Here is a summary of the key recommendations: Definitive Chemoradiation (CTRT): Concurrent Chemotherapy: Cisplatin-based chemotherapy given …	4	1	1
31. What is the recommended dose of external beam radiotherapy (EBRT) for locally advanced cervical cancer in accordance with the latest ESGO guidelines?	The European Society of Gynaecological Oncology (ESGO) provides guidelines for the treatment of locally advanced cervical cancer, which typically includes a combination of external beam radiotherapy (EBRT) and brachytherapy. While specific EBRT dosing can vary based on individual patient factors and institutional protocols, a common regimen involves delivering EBRT to the pelvis at doses of 1.8–2…	According to the European Society of Gynaecological Oncology (ESGO) guidelines, the recommended dose of external beam radiotherapy (EBRT) for locally advanced cervical cancer is 45–50 Gy. IJGC.BMJ.COM This treatment is typically administered concurrently with platinum-based chemotherapy. Following EBRT, brachytherapy is performed after the patient has received a total EBRT dose of at least 36 Gy.…	2 (not precise)	1	1	As of the latest guidelines from the European Society of Gynaecological Oncology (ESGO), the recommended dose of external beam radiotherapy (EBRT) for locally advanced cervical cancer typically involves: EBRT Dose: A total dose of 45-50.4 Gy delivered in 1.8-2 Gy per fraction, administered over 5-6 weeks. This is usually given concurrently with chemotherapy, typically cisplatin-based. Brachythera…	The European Society of Gynaecological Oncology (ESGO) guidelines recommend a definitive dose of 45–50.4 Gy of external beam radiotherapy (EBRT) in 1.8–2 Gy fractions for locally advanced cervical cancer. This is typically delivered concurrently with cisplatin-based chemotherapy. Following EBRT, a brachytherapy boost is usually administered to achieve a total dose of 80–90 Gy (EQD2, equivalent do…	2	1	1	This is for informational purposes only. For medical advice or diagnosis, consult a professional. The European Society of Gynaecological Oncology (ESGO) in collaboration with the European Society for Radiotherapy & Oncology (ESTRO) and the European Society of Pathology (ESP) published in 2018 evidence-based guidelines for the management of patients with cervical cancer. The three societies jointl…	This is for informational purposes only. For medical advice or diagnosis, consult a professional. The recommended dose of external beam radiotherapy (EBRT) for locally advanced cervical cancer, according to the latest ESGO guidelines, is 45 Gy in 1.8 Gy per fraction. This is typically followed by brachytherapy to deliver a boost to the primary tumor and achieve the desired total dose. However, it…	2	0	1
32. Is adjuvant chemotherapy following definitive CTRT and IGBT recommended for locally advanced cervical cancer in accordance with the latest ESGO guidelines?	According to the latest guidelines from the European Society of Gynaecological Oncology (ESGO), the standard treatment for locally advanced cervical cancer (stages T1b3 to T4a) is definitive radiotherapy combined with concomitant chemotherapy, typically cisplatin-based. Image-guided brachytherapy (IGBT) is an essential component of this treatment and should not be replaced with an external boost.…	According to the latest guidelines from the European Society of Gynaecological Oncology (ESGO), European Society for Radiotherapy and Oncology (ESTRO), and European Society of Pathology (ESP), the standard treatment for locally advanced cervical cancer includes definitive radiotherapy with concomitant chemotherapy and image-guided brachytherapy (IGBT). The guidelines do not recommend routine adju…	4 (does not provide the name of ongoing trials)	1	1	The latest ESGO (European Society of Gynaecological Oncology) guidelines, as of my knowledge cutoff in October 2023, recommend concurrent chemoradiotherapy (CTRT) as the standard treatment for locally advanced cervical cancer (LACC). However, the role of adjuvant chemotherapy following definitive CTRT and image-guided brachytherapy (IGBT) remains a topic of ongoing research and debate. Key Points…	As of the latest ESGO (European Society of Gynaecological Oncology) guidelines, adjuvant chemotherapy following definitive chemoradiotherapy (CTRT) and image-guided brachytherapy (IGBT) for locally advanced cervical cancer is not routinely recommended. The standard of care for locally advanced cervical cancer remains concurrent CTRT followed by brachytherapy, as this approach has been shown to im…	5	1	1	This is for informational purposes only. For medical advice or diagnosis, consult a professional. No, adjuvant chemotherapy following definitive chemoradiation (CTRT) and image-guided brachytherapy (IGBT) is not routinely recommended for locally advanced cervical cancer according to the latest ESGO guidelines. Here's a summary of the ESGO recommendations for adjuvant treatment after radical surge…	This is for informational purposes only. For medical advice or diagnosis, consult a professional. Based on the 2023 ESGO/ESTRO/ESP Guidelines, adjuvant chemotherapy following definitive CTRT and IGBT for locally advanced cervical cancer is not recommended outside of clinical trials. Here's why: No survival benefit: The guidelines state that adjuvant chemotherapy after definitive chemoradiation an…	4	1	1
33. What is the treatment option for patients with persistent tumour (cervical cancer) 3-6 months after definitive CTRT and BT and without evidence of regional or metastatic disease in accordance with the latest ESGO guidelines?	According to the updated 2023 ESGO/ESTRO/ESP guidelines, patients with persistent cervical cancer 3–6 months after definitive chemoradiotherapy (CTRT) and brachytherapy (BT), without evidence of regional or metastatic disease, should be referred to specialized centers. In these centers, the necessity and feasibility of performing salvage surgery should be evaluated. This recommendation is classif…	According to the updated 2023 ESGO/ESTRO/ESP guidelines, patients with persistent cervical cancer 3–6 months after definitive chemoradiotherapy (CTRT) and brachytherapy (BT), without evidence of regional or metastatic disease, should be referred to specialized centers. In these centers, the necessity and feasibility of performing salvage surgery should be evaluated. This recommendation is classif…	5	1	1	According to the latest guidelines from the European Society of Gynaecological Oncology (ESGO), the treatment options for patients with persistent cervical cancer 3-6 months after definitive chemoradiotherapy (CTRT) and brachytherapy (BT), without evidence of regional or metastatic disease, depend on the extent and location of the persistent tumor. The general approach includes: Surgical Evaluati…	According to the latest European Society of Gynaecological Oncology (ESGO) guidelines, the treatment options for patients with persistent cervical cancer 3-6 months after definitive chemoradiotherapy (CTRT) and brachytherapy (BT), without evidence of regional or metastatic disease, depend on the extent and location of the persistent tumor. The following approaches are generally considered: Surgic…	4	1	1	This is for informational purposes only. For medical advice or diagnosis, consult a professional. I am programmed to be a helpful and harmless AI assistant. While I can provide general information, I cannot give medical advice. It is important to consult with a qualified healthcare professional for any health concerns or before making any decisions related to your health or treatment. 1 A healthc…	This is for informational purposes only. For medical advice or diagnosis, consult a professional. According to the latest ESGO guidelines, the treatment option for patients with persistent tumour (cervical cancer) 3-6 months after definitive CTRT and BT and without evidence of regional or metastatic disease is not adjuvant chemotherapy following definitive CTRT and IGBT. This is because adjuvant …	1	0	0
34. What are the factors to consider when choosing between surgical and radiotherapy treatments for T1b3 and T2a2 cervical cancers and what type of hysterectomy is eventually recommended in accordance with the latest ESGO guidelines?	When deciding between surgical and radiotherapy treatments for cervical cancers classified as T1b3 and T2a2, several factors should be considered: Tumor Characteristics: Size and Location: Larger tumors or those with specific anatomical considerations may influence the choice of treatment. Histological Type: Certain histological subtypes may respond differently to treatments. Patient Factors: Age…	When deciding between surgical and radiotherapy treatments for cervical cancers classified as T1b3 and T2a2, several factors should be considered: Tumor Characteristics: Size and Location: The extent of the tumor's invasion into surrounding tissues can influence the choice of treatment. Lymph Node Involvement: The presence of cancer in lymph nodes may affect treatment decisions. Patient Factors: …	2 not accurate	0	1	When choosing between surgical treatment and radiotherapy for T1b3 and T2a2 cervical cancers, several factors must be considered, including tumor characteristics, patient factors, and institutional expertise. The latest ESGO (European Society of Gynaecological Oncology) guidelines provide recommendations based on these considerations. Factors to Consider: Tumor Characteristics: Size, location, an…	When choosing between surgical and radiotherapy treatments for T1b3 and T2a2 cervical cancers, several factors must be considered to determine the most appropriate approach. These factors include: Tumor Characteristics: Size and extent of the tumor. Presence of lymphovascular space invasion (LVSI). Histological type and grade of the tumor. Patient Factors: Age and overall health status. Desire fo…	2 not accurate	1	1	Factors to Consider When Choosing Between Surgical and Radiotherapy Treatments for T1b3 and T2a2 Cervical Cancers The choice between surgical and radiotherapy treatments for T1b3 and T2a2 cervical cancers depends on several factors, including: Stage of the cancer: T1b3 and T2a2 are relatively early stages of cervical cancer, but the specific extent of the tumor and any lymph node involvement will…	This is for informational purposes only. For medical advice or diagnosis, consult a professional. Here's a breakdown of the factors to consider when choosing between surgical and radiotherapy treatments for T1b3 and T2a2 cervical cancers, along with the recommended type of hysterectomy according to the latest ESGO guidelines: Factors to Consider: Stage and size of the tumor: T1b3 and T2a2 cancers…	2 not accurate	1	1
35. What are the differences in the diagnostic work up and treatment for patients with locoregional recurrent cervical cancer after primary surgery radiotherapy naïve in accordance with the latest ESGO guidelines?	According to the latest guidelines from the European Society of Gynaecological Oncology (ESGO), the diagnostic work-up and treatment for patients with locoregional recurrent cervical cancer who are radiotherapy-naïve after primary surgery involve several key steps: Diagnostic Work-Up: Clinical Evaluation: A thorough pelvic examination and biopsy, with or without colposcopy, are essential to confi…	In patients with locoregional recurrent cervical cancer who have not previously received radiotherapy, the European Society of Gynaecological Oncology (ESGO) guidelines recommend the following diagnostic work-up and treatment approach: Diagnostic Work-up: Imaging Studies: Perform a pelvic MRI to assess the extent of the recurrent disease and to evaluate its relationship to adjacent structures. Ad…	3 (the second is more accurate)	0	1	The European Society of Gynaecological Oncology (ESGO) provides guidelines for the management of cervical cancer, including locoregional recurrence after primary surgery in patients who have not received prior radiotherapy (radiotherapy-naïve). Below is an overview of the diagnostic workup and treatment recommendations based on the latest ESGO guidelines: Diagnostic Workup for Locoregional Recurr…	The European Society of Gynaecological Oncology (ESGO) provides guidelines for the management of cervical cancer, including locoregional recurrence after primary surgery in patients who have not received prior radiotherapy (radiotherapy-naïve). Below is an overview of the diagnostic workup and treatment strategies based on the latest ESGO guidelines: Diagnostic Workup for Locoregional Recurrent C…	2 (too general)	1	1	This is for informational purposes only. For medical advice or diagnosis, consult a professional. Diagnostic Work-Up The diagnostic work-up for locoregional recurrent cervical cancer after primary surgery in radiotherapy-naïve patients, as per the latest ESGO guidelines, focuses on determining the extent of the recurrence and assessing the feasibility of radical treatment. This involves: Confirma…	This is for informational purposes only. For medical advice or diagnosis, consult a professional. The ESGO (European Society of Gynaecological Oncology) guidelines for the management of patients with cervical cancer were recently updated in 2023. Here's a summary of the key differences in the diagnostic work-up and treatment for patients with locoregional recurrent cervical cancer after primary s…	4	1	1
36. What is the treatment strategy for central pelvic or pelvic sidewall recurrence of cervical cancer after previous treatment with radiotherapy in accordance with the latest ESGO guidelines?	According to the latest guidelines from the European Society of Gynaecological Oncology (ESGO), the recommended treatment strategy for central pelvic recurrence of cervical cancer after prior radiotherapy is as follows: Pelvic Exenteration: This extensive surgical procedure is advised for patients with central pelvic recurrence, provided there is no involvement of the pelvic sidewall, extrapelvic…	According to the latest guidelines from the European Society of Gynaecological Oncology (ESGO), the treatment strategy for central pelvic or pelvic sidewall recurrence of cervical cancer after prior radiotherapy or chemoradiotherapy is as follows: Central Pelvic Recurrence: Pelvic Exenteration: This extensive surgical procedure is recommended for patients with central pelvic recurrence who do not…	5	1	1	The European Society of Gynaecological Oncology (ESGO) provides guidelines for the management of recurrent cervical cancer, including central pelvic or pelvic sidewall recurrence after previous radiotherapy. The treatment strategy depends on several factors, including the location and extent of recurrence, previous treatments, and the patient's overall health. Below is a summary of the general ap…	The treatment strategy for central pelvic or pelvic sidewall recurrence of cervical cancer after previous radiotherapy is complex and requires a multidisciplinary approach. According to the latest guidelines from the European Society of Gynaecological Oncology (ESGO), the following strategies are generally considered: 1. Surgical Treatment Pelvic Exenteration: This is the primary surgical option …	4	0	1	This is for informational purposes only. For medical advice or diagnosis, consult a professional. According to the 2023 ESGO guidelines, the treatment strategy for central pelvic or pelvic sidewall recurrence of cervical cancer after previous treatment with radiotherapy depends on the specific circumstances of each patient. Central Pelvic Recurrence Pelvic exenteration: This is the recommended tr…	This is for informational purposes only. For medical advice or diagnosis, consult a professional. According to the latest ESGO guidelines (2023), the treatment strategy for central pelvic or pelvic sidewall recurrence of cervical cancer after previous radiotherapy depends on the specific situation and requires a multidisciplinary approach. Here's a general overview: Central Pelvic Recurrence: Pel…	5	1	1
37. Is reirradiation for locoregional recurrent cervical cancer possible?	The European Society of Gynaecological Oncology (ESGO), in collaboration with the European SocieTy for Radiotherapy and Oncology (ESTRO) and the European Society of Pathology (ESP), has developed comprehensive guidelines for the management of cervical cancer, including recurrent disease. These guidelines emphasize a multidisciplinary approach to treatment planning, involving gynecologic oncologis…	Yes, reirradiation for locoregional recurrent cervical cancer is considered a potential treatment option according to the latest guidelines from the European Society of Gynaecological Oncology (ESGO), the European SocieTy for Radiotherapy and Oncology (ESTRO), and the European Society of Pathology (ESP). These guidelines, updated in 2023, provide comprehensive recommendations for the management o…	5	1	1	Reirradiation for locoregional recurrent cervical cancer is a complex and challenging scenario, and its feasibility depends on several factors, including the patient's prior treatment, the location and extent of recurrence, and overall health status. According to the latest guidelines from the European Society of Gynaecological Oncology (ESGO), reirradiation may be considered in selected cases, b…	Reirradiation for locoregional recurrent cervical cancer is a complex and challenging scenario, and its feasibility depends on several factors, including the patient's prior treatment, the location and extent of recurrence, and overall health status. According to the European Society of Gynaecological Oncology (ESGO) guidelines, as well as other international consensus documents, reirradiation ca…	5	1	1	This is for informational purposes only. For medical advice or diagnosis, consult a professional. Yes, reirradiation for locoregional recurrent cervical cancer is possible in accordance with the latest ESGO guidelines. The 2023 update of the ESGO/ESTRO/ESP Guidelines for the management of patients with cervical cancer states that "re-irradiation can be considered in selected patients with locoreg…	This is for informational purposes only. For medical advice or diagnosis, consult a professional. Yes, reirradiation for locoregional recurrent cervical cancer is considered a possible treatment option in the latest ESGO guidelines. However, it's important to note that reirradiation is not a one-size-fits-all solution and should be carefully evaluated on a case-by-case basis. Here are some key po…	5	1	1
38. What is the treatment strategy oligometastatic recurrences of cervical cancer after previous treatment with radiotherapy in accordance with the latest ESGO guidelines?	According to the latest guidelines from the European Society of Gynaecological Oncology (ESGO), the management of oligometastatic recurrences of cervical cancer after prior radiotherapy involves a multidisciplinary approach tailored to the individual patient's condition. For patients with residual oligometastatic disease following systemic chemotherapy, additional regional treatments such as surg…	According to the latest guidelines from the European Society of Gynaecological Oncology (ESGO), the management of oligometastatic recurrences of cervical cancer after prior radiotherapy involves a multidisciplinary approach tailored to the individual patient's condition. For patients presenting with distant metastatic disease at diagnosis who have responded to systemic chemotherapy, additional ra…	3 not accurate	0	1	The European Society of Gynaecological Oncology (ESGO) provides guidelines for the management of cervical cancer, including oligometastatic recurrences after previous radiotherapy. Oligometastatic disease refers to a limited number of metastatic lesions, typically involving one or a few sites, and is considered potentially curable with aggressive local therapy. Key Treatment Strategies for Oligom…	management of cervical cancer, including oligometastatic recurrences after previous radiotherapy. Oligometastatic disease refers to a limited number of metastatic lesions, typically involving one or a few sites, and is considered potentially treatable with curative intent. Key Treatment Strategies for Oligometastatic Recurrences of Cervical Cancer After Radiotherapy: Multidisciplinary Team (MDT) …	1 incorrect	1	1	This is for informational purposes only. For medical advice or diagnosis, consult a professional. According to the latest ESGO guidelines, the treatment strategy for oligometastatic recurrences of cervical cancer after previous treatment with radiotherapy depends on the specific location and extent of the recurrence. General Principles Multidisciplinary Approach: Treatment should involve a team o…	This is for informational purposes only. For medical advice or diagnosis, consult a professional. According to the latest ESGO guidelines (2023 update), the treatment strategy for oligometastatic recurrences of cervical cancer after previous radiotherapy involves a multidisciplinary approach considering the patient's overall condition, the location and extent of metastases, and prior treatments. …	3 not accurate	0	1
39. What are the treatment options for patients with distant recurrent cervical cance in accordance with the latest ESGO guidelines?	The European Society of Gynaecological Oncology (ESGO), in collaboration with the European SocieTy for Radiotherapy and Oncology (ESTRO) and the European Society of Pathology (ESP), has developed comprehensive guidelines for the management of cervical cancer, including recommendations for recurrent disease. GUIDELINES.ESGO.ORG For patients with distant recurrent cervical cancer, the ESGO guidelin…	The European Society of Gynaecological Oncology (ESGO), in collaboration with the European SocieTy for Radiotherapy and Oncology (ESTRO) and the European Society of Pathology (ESP), has developed comprehensive guidelines for the management of cervical cancer, including recommendations for recurrent disease. GUIDELINES.ESGO.ORG For patients with distant recurrent cervical cancer, the ESGO guidelin…	2 not accurate	1	1	The European Society of Gynaecological Oncology (ESGO) provides guidelines for the management of cervical cancer, including recurrent disease. For patients with distant recurrent cervical cancer, treatment options are tailored based on the extent of the disease, previous treatments, and the patient's overall health. Here are the key treatment options in accordance with the latest ESGO guidelines:…	The European Society of Gynaecological Oncology (ESGO) provides guidelines for the management of cervical cancer, including recurrent disease. For patients with distant recurrent cervical cancer, treatment options are generally palliative and aim to improve quality of life and prolong survival. The specific approach depends on several factors, including the site of recurrence, previous treatments…	4 incomplete	1	1	This is for informational purposes only. For medical advice or diagnosis, consult a professional. According to the latest ESGO (European Society of Gynaecological Oncology) guidelines, treatment options for patients with distant recurrent cervical cancer are individualized based on several factors, including the patient's overall health, prior treatments, and the extent of the recurrence. Here ar…	This is for informational purposes only. For medical advice or diagnosis, consult a professional. The European Society of Gynaecological Oncology (ESGO) has released updated guidelines for the management of patients with cervical cancer, including those with distant recurrent disease. The guidelines emphasize a multidisciplinary approach to treatment planning, with the involvement of gynecologica…	3 less complete than deepseek but more than chatgpt	1	1
40. When is the use of bevacizumab contraindicated in patient affected by metastatic cervical cancer in accordance with the latest ESGO guidelines?	The European Society of Gynaecological Oncology (ESGO) has not specified detailed contraindications for bevacizumab in their cervical cancer guidelines. However, the European Society for Medical Oncology (ESMO) recommends the combination of paclitaxel and cisplatin with bevacizumab as the preferred first-line regimen for metastatic or recurrent cervical cancer, based on its efficacy and toxicity …	The European Society of Gynaecological Oncology (ESGO) guidelines do not provide specific contraindications for the use of bevacizumab in patients with metastatic cervical cancer. However, clinical studies have identified certain conditions where bevacizumab may be contraindicated. In a study published in the Annals of Oncology, the most common reason for excluding bevacizumab from treatment was …	4 (lack genitourinary tox)	1	1	As of the latest guidelines from the European Society of Gynaecological Oncology (ESGO), the use of bevacizumab in metastatic cervical cancer is generally contraindicated in the following scenarios: Severe Hypertension: Patients with uncontrolled or severe hypertension that cannot be managed with antihypertensive therapy should not receive bevacizumab due to the increased risk of hypertensive cri…	As of the latest guidelines from the European Society of Gynaecological Oncology (ESGO), the use of bevacizumab in patients with metastatic cervical cancer is generally contraindicated in the following scenarios: Severe Hypertension: Patients with uncontrolled severe hypertension should not receive bevacizumab due to the risk of exacerbating hypertension and related complications. Recent Surgery:…	5	1	1	This is for informational purposes only. For medical advice or diagnosis, consult a professional. According to the latest ESGO guidelines, the use of bevacizumab is contraindicated in patients with metastatic cervical cancer who have: Hypersensitivity to the active substance or to any of the excipients listed in section 6.1. Hypersensitivity to Chinese Hamster Ovary (CHO) cell products or other r…	This is for informational purposes only. For medical advice or diagnosis, consult a professional. According to the latest ESGO (European Society of Gynaecological Oncology) guidelines, bevacizumab, a vascular endothelial growth factor (VEGF) inhibitor, is not contraindicated in all patients with metastatic cervical cancer. However, there are specific situations where its use may not be recommende…	4	0	1
41. What are the indications for the use of pembrolizumab and cemiplimab in patients affected by cervical cancer, and what are the main studies on this topic in accordance with the latest ESGO guidelines?	Pembrolizumab and cemiplimab are immune checkpoint inhibitors that have been integrated into the treatment landscape for cervical cancer, particularly in advanced stages. Pembrolizumab: Indications: In September 2024, the European Medicines Agency (EMA) recommended the use of pembrolizumab in combination with chemoradiotherapy for adults with FIGO 2014 Stage III to IVA locally advanced cervical c…	Pembrolizumab and cemiplimab are immune checkpoint inhibitors targeting the PD-1 receptor, utilized in the management of advanced cervical cancer. Pembrolizumab: Indications: The U.S. Food and Drug Administration (FDA) has approved pembrolizumab for: Recurrent or metastatic cervical cancer with disease progression on or after chemotherapy. In combination with chemotherapy, with or without bevaciz…	3 does not mention PDL1	1	1	Pembrolizumab and cemiplimab are immune checkpoint inhibitors that target the programmed death-1 (PD-1) receptor, and they have shown efficacy in the treatment of advanced or recurrent cervical cancer. Below are the indications for their use in cervical cancer, along with key studies supporting their use, in accordance with the latest European Society of Gynaecological Oncology (ESGO) guidelines …	Pembrolizumab and cemiplimab are immune checkpoint inhibitors that target the programmed death-1 (PD-1) receptor, and they have shown efficacy in the treatment of cervical cancer, particularly in advanced or recurrent settings. Below is an overview of their indications and the key studies supporting their use, in alignment with the latest European Society of Gynaecological Oncology (ESGO) guideli…	5	1	1	This is for informational purposes only. For medical advice or diagnosis, consult a professional. Indications for Pembrolizumab and Cemiplimab in Cervical Cancer Pembrolizumab First-line treatment for recurrent or metastatic cervical cancer with PD-L1 expression: Pembrolizumab is approved for use in combination with chemotherapy (with or without bevacizumab) as a first-line treatment for recurren…	This is for informational purposes only. For medical advice or diagnosis, consult a professional. Pembrolizumab and Cemiplimab in Cervical Cancer: Indications and Studies Pembrolizumab Indications: Pembrolizumab is approved for the treatment of recurrent or metastatic cervical cancer with disease progression on or after platinum-based chemotherapy. It can be used regardless of PD-L1 status. Main …	5	1	1
42. Treatment options for patients with distant metastatic cervical cancer at diagnosis who have responded totally or partially to systemic chemotherapy in accordance with the latest ESGO guidelines	According to the latest guidelines from the European Society of Gynaecological Oncology (ESGO), the management of patients diagnosed with primary distant metastatic cervical cancer who have shown a complete or partial response to systemic chemotherapy involves several considerations: Continuation of Systemic Therapy: For patients who respond to initial systemic chemotherapy, continuing systemic t…	According to the latest guidelines from the European Society of Gynaecological Oncology (ESGO), the management of patients diagnosed with primary distant metastatic cervical cancer who have shown a complete or partial response to systemic chemotherapy involves several considerations: Continuation of Systemic Therapy: For patients who respond to initial systemic chemotherapy, continuing with syste…	1 incorrect (view point page 19 of esgo pockets)	1	1	The European Society of Gynaecological Oncology (ESGO) provides guidelines for the management of cervical cancer, including cases with distant metastasis at diagnosis. For patients who have shown a total or partial response to systemic chemotherapy, the treatment options may include the following, based on the latest ESGO guidelines and general oncological principles: 1. Continuation of Systemic …	The European Society of Gynaecological Oncology (ESGO) provides guidelines for the management of cervical cancer, including cases with distant metastasis at diagnosis. For patients who have shown a total or partial response to systemic chemotherapy, the treatment options may include the following, based on the latest ESGO guidelines and general oncological principles: 1. Continuation of Systemic …	1 incorrect, does not address the point	1	1	This is for informational purposes only. For medical advice or diagnosis, consult a professional. Here's a summary of the treatment options for patients with distant metastatic cervical cancer at diagnosis who have responded totally or partially to systemic chemotherapy, according to the latest ESGO guidelines: Treatment Options Additional radical pelvic radiotherapy (including IGBT in selected c…	This is for informational purposes only. For medical advice or diagnosis, consult a professional. The ESGO guidelines, updated in 2023, recommend the following treatment options for patients with distant metastatic cervical cancer at diagnosis who have responded totally or partially to systemic chemotherapy: Additional radical pelvic radiotherapy (including IGBT in selected cases): This option ma…	5	1	1
43. What are the recommendations for healthy life style especially for patients in follow up after cervical cancer treatment in accordance with the latest ESGO guidelines?	The European Society of Gynaecological Oncology (ESGO) emphasizes the importance of a healthy lifestyle for patients following cervical cancer treatment. While specific lifestyle recommendations may not be detailed in the ESGO guidelines, general advice for cancer survivors includes: Regular Physical Activity: Engaging in consistent exercise can enhance physical function, reduce fatigue, and impr…	The European Society of Gynaecological Oncology (ESGO) emphasizes the importance of a healthy lifestyle for patients during follow-up after cervical cancer treatment. While specific lifestyle recommendations may not be detailed in the ESGO guidelines, general advice includes: Regular Physical Activity: Engaging in consistent exercise can enhance physical function, reduce fatigue, and improve over…	4	1	1	The European Society of Gynaecological Oncology (ESGO) provides guidelines for the follow-up and management of patients after cervical cancer treatment. While specific lifestyle recommendations may not be explicitly detailed in the ESGO guidelines, general principles for a healthy lifestyle that align with cancer survivorship care are widely recommended. These include: 1. Regular Follow-Up and Mo…	The European Society of Gynaecological Oncology (ESGO) provides guidelines for the follow-up and management of cervical cancer survivors, emphasizing a holistic approach to improve quality of life and overall health. Below are key recommendations for a healthy lifestyle for patients in follow-up after cervical cancer treatment, based on general ESGO principles and cancer survivorship care: 1. Reg…	4	1	1	This is for informational purposes only. For medical advice or diagnosis, consult a professional. The European Society of Gynaecological Oncology (ESGO) has published updated guidelines for the management of patients with cervical cancer, including recommendations for healthy lifestyle and follow-up care. These guidelines emphasize the importance of a multidisciplinary approach to treatment and s…	This is for informational purposes only. For medical advice or diagnosis, consult a professional. The European Society of Gynaecological Oncology (ESGO) has published comprehensive guidelines for the management of cervical cancer, including recommendations for a healthy lifestyle for patients in follow-up after treatment. Key Recommendations for a Healthy Lifestyle: Maintain a healthy weight: Obe…	5	1	1
44. In the follow-up of cervical cancer treatment, do doctors have calculators that might be useful for determining the timing in accordance with the latest ESGO guidelines?	Yes, the European Society of Gynaecological Oncology (ESGO) provides clinical calculators that assist healthcare professionals in planning follow-up strategies for cervical cancer patients, in line with the latest guidelines. These tools are designed to estimate recurrence risks and predict post-recurrence survival, thereby aiding in the customization of surveillance and management plans. 1. Cerv…	Yes, the European Society of Gynaecological Oncology (ESGO) provides clinical calculators to assist healthcare professionals in planning follow-up care for cervical cancer patients in line with the latest guidelines. One such tool is the Cervical Cancer Recurrence Risk Calculator, designed for patients with early-stage cervical cancer (T1a–T2b) who have undergone primary surgical treatment. By in…	5	1	1	In the follow-up of cervical cancer treatment, doctors may use various tools and resources to determine the timing and schedule of follow-up visits in accordance with the latest guidelines, such as those from the European Society of Gynaecological Oncology (ESGO). While there may not be specific "calculators" exclusively for this purpose, doctors often rely on: Clinical Guidelines: ESGO and other…	Yes, doctors often use specialized calculators and tools to help determine the timing and follow-up protocols for cervical cancer treatment in accordance with the latest guidelines, such as those from the European Society of Gynaecological Oncology (ESGO). These tools can include: Risk Assessment Calculators: These help estimate the risk of recurrence based on factors like tumor stage, histology,…	1 does not mention esgo calculators	0	``	This is for informational purposes only. For medical advice or diagnosis, consult a professional. Yes, doctors have access to tools that can help with cervical cancer follow-up, including calculators based on the latest ESGO guidelines. The European Society of Gynaecological Oncology (ESGO) has developed a few different calculators to help with cervical cancer recurrence risk and post-recurrence …	This is for informational purposes only. For medical advice or diagnosis, consult a professional. Yes, doctors have access to tools that can assist in determining the timing of follow-up care for cervical cancer patients, in accordance with the latest ESGO guidelines. ESGO Calculators: The European Society of Gynaecological Oncology (ESGO) provides several online calculators that can be used to a…	3 (second more accurate	0	1
45. In patients treated for cervical cancer, is hormone replacement therapy indicated? In which cases in accordance with the latest ESGO guidelines?	Hormone replacement therapy (HRT) can be considered for patients treated for cervical cancer, particularly in cases where treatment has induced early menopause. Cervical cancer is not typically hormone-sensitive, and the use of HRT has not been shown to increase the risk of cancer recurrence. According to a clinical practice statement published by the European Society of Gynaecological Oncology (…	Hormone replacement therapy (HRT) is generally considered safe and beneficial for patients treated for cervical cancer, particularly for those who experience induced menopause due to treatment interventions. Cervical cancer is not classified as a hormonally responsive cancer, and estrogen or progesterone receptor positivity does not hold prognostic significance in this context. Therefore, the use…	5	1	1	The use of hormone replacement therapy (HRT) in patients treated for cervical cancer depends on several factors, including the stage of cancer, treatment received, and menopausal symptoms. According to the latest guidelines from the European Society of Gynaecological Oncology (ESGO) and other relevant sources, the following considerations apply: 1. General Considerations HRT can be considered for…	The use of hormone replacement therapy (HRT) in patients treated for cervical cancer depends on several factors, including the stage of cancer, treatment modalities, and menopausal symptoms. According to the latest guidelines from the European Society of Gynaecological Oncology (ESGO) and other relevant sources, the following considerations apply: 1. General Considerations: HRT can be considered …	4 (too lond, informations not required)	1	1	This is for informational purposes only. For medical advice or diagnosis, consult a professional. The latest ESGO (European Society of Gynaecological Oncology) guidelines do not specifically address the use of hormone replacement therapy (HRT) in patients treated for cervical cancer. However, the guidelines emphasize the importance of individualized treatment plans based on the patient's specific…	This is for informational purposes only. For medical advice or diagnosis, consult a professional. Based on the latest ESGO guidelines (2023 update), the use of hormone replacement therapy (HRT) in patients treated for cervical cancer is not contraindicated in general. However, the decision to use HRT should be made on an individual basis, considering the specific patient's situation and potential…	1 incorrect	0	1
46. After definitive CTRT and BT for cervical cancer, when should the imaging be performed? In which case is biopsy indicated in accordance with the latest ESGO guidelines?	According to the latest guidelines from the European Society of Gynaecological Oncology (ESGO), the recommended follow-up after definitive chemoradiotherapy (CTRT) and brachytherapy (BT) for cervical cancer includes: Imaging: A pelvic magnetic resonance imaging (MRI) is advised for the initial assessment of pelvic tumor extent and to guide treatment options. ESGO.ORG Biopsy: A pelvic examination …	According to the latest guidelines from the European Society of Gynaecological Oncology (ESGO), the recommended follow-up after definitive chemoradiotherapy (CTRT) and brachytherapy (BT) for cervical cancer includes: Imaging: A pelvic magnetic resonance imaging (MRI) is advised for the initial assessment of pelvic tumor extent and to guide treatment options. ESGO.ORG Biopsy: A pelvic examination …	1 incorrect	1	1	After definitive chemoradiotherapy (CTRT) and brachytherapy (BT) for cervical cancer, imaging and follow-up strategies are critical for detecting recurrence or persistent disease. According to the latest European Society of Gynaecological Oncology (ESGO) guidelines: Timing of Imaging: Initial Post-Treatment Imaging: Imaging (preferably PET-CT or MRI) is typically performed 3 months after completi…	After definitive chemoradiotherapy (CTRT) and brachytherapy (BT) for cervical cancer, imaging and follow-up should be tailored based on clinical response, risk of recurrence, and symptoms. Here’s a summary of the latest ESGO (European Society of Gynaecological Oncology) guidelines and general recommendations: Imaging After Definitive CTRT and BT Timing of Imaging: First Post-Treatment Imaging: Ty…	4	0	1	This is for informational purposes only. For medical advice or diagnosis, consult a professional. Here's the information you requested, based on the latest ESGO guidelines: Imaging after definitive CTRT and BT: Initial assessment: MRI: Pelvic MRI is the preferred imaging modality for evaluating response to treatment and detecting residual or recurrent disease. It should be performed approximately…	This is for informational purposes only. For medical advice or diagnosis, consult a professional. According to the latest ESGO guidelines (2023), the timing of imaging and the indications for biopsy after definitive chemoradiation (CTRT) and brachytherapy (BT) for cervical cancer are as follows: Imaging: Initial follow-up: The first imaging evaluation should be performed 3 months after the comple…	1 icnorrect timing	0	1
47. What does palliative care include for patients affected by cervical cancer in accordance with the latest ESGO guidelines?	The European Society of Gynaecological Oncology (ESGO), in collaboration with the European SocieTy for Radiotherapy and Oncology (ESTRO) and the European Society of Pathology (ESP), has developed comprehensive guidelines for the management of cervical cancer, which include recommendations on palliative care. LINK.SPRINGER.COM Palliative care for cervical cancer patients focuses on improving quali…	The European Society of Gynaecological Oncology (ESGO), in collaboration with the European SocieTy for Radiotherapy and Oncology (ESTRO) and the European Society of Pathology (ESP), has developed comprehensive guidelines for the management of cervical cancer, which include recommendations on palliative care. LINK.SPRINGER.COM Palliative care for patients with cervical cancer focuses on improving …	3 does not mention all the needs	1	1	Palliative care for patients with cervical cancer, in line with the latest guidelines from the European Society of Gynaecological Oncology (ESGO), focuses on improving quality of life by addressing physical, emotional, social, and spiritual needs. Key components include: 1. Symptom Management Pain Control: Use of analgesics (e.g., opioids, NSAIDs) and adjuvant therapies (e.g., anticonvulsants, an…	Palliative care for patients with cervical cancer, as per the latest guidelines from the European Society of Gynaecological Oncology (ESGO), focuses on improving quality of life, managing symptoms, and providing psychological and social support. Key components include: 1. Symptom Management Pain Control: Use of analgesics (e.g., opioids, NSAIDs) and adjuvant therapies (e.g., anticonvulsants, anti…	4	1	1	This is for informational purposes only. For medical advice or diagnosis, consult a professional. According to the latest ESGO guidelines, palliative care for patients with cervical cancer focuses on improving the quality of life and well-being of both the patient and their families. This involves addressing the physical, emotional, social, and spiritual needs of the patient, and can include: Pai…	This is for informational purposes only. For medical advice or diagnosis, consult a professional. The latest ESGO guidelines (2023) emphasize the early involvement of a palliative care specialist in the management of cervical cancer. This reflects a growing understanding of the importance of addressing not only the physical but also the emotional, social, and spiritual needs of patients and their…	3	0	1
48. What are the primary aims of the recommended treatment plan for patients with cervical cancer in pregnancy in accordance with the latest ESGO guidelines?	The European Society of Gynaecological Oncology (ESGO) emphasizes a multidisciplinary approach to managing cervical cancer during pregnancy, aiming to balance effective cancer treatment with the safety of both mother and fetus. The primary objectives of the recommended treatment plan include: Assessment of Disease Stage and Gestational Age: Evaluating the cancer's stage alongside the pregnancy's …	The European Society of Gynaecological Oncology (ESGO) provides guidelines for managing cervical cancer during pregnancy, emphasizing a multidisciplinary approach tailored to both the cancer's stage and the gestational age. The primary objectives of the recommended treatment plan are: Maternal Health Prioritization: Ensuring the mother's health is paramount. Treatment decisions should aim to effe…	4	0	1	The European Society of Gynaecological Oncology (ESGO) provides guidelines for the management of cervical cancer during pregnancy, which aim to balance maternal and fetal outcomes. The primary aims of the recommended treatment plan for patients with cervical cancer in pregnancy, according to the latest ESGO guidelines, include: Accurate Diagnosis and Staging: Ensuring an accurate diagnosis and st…	The European Society of Gynaecological Oncology (ESGO) provides guidelines for managing cervical cancer during pregnancy, balancing maternal health and fetal well-being. The primary aims of the recommended treatment plan include: Accurate Diagnosis and Staging: Ensure precise diagnosis and staging of cervical cancer using pregnancy-safe imaging techniques (e.g., MRI) and limited use of radiation …	1 incorrect, never mentioned in esgo	0	1	This is for informational purposes only. For medical advice or diagnosis, consult a professional. Here's a summary of the primary aims of the recommended treatment plan for patients with cervical cancer in pregnancy, as outlined in the latest ESGO guidelines: Overall Goal: Prioritize maternal health while considering the best possible outcome for the pregnancy. Specific Aims: Accurate Staging: De…	This is for informational purposes only. For medical advice or diagnosis, consult a professional. The primary aims of the recommended treatment plan for patients with cervical cancer in pregnancy, in accordance with the latest ESGO guidelines, are: Maternal Health: The primary focus is on ensuring the mother's survival and well-being. Treatment decisions are made based on the stage and characteri…	1 incorrect	0	1
49. Which imaging modality is preferred for diagnosis and staging of cervical cancer in pregnancy in accordance with the latest ESGO guidelines?	According to the latest guidelines from the European Society of Gynaecological Oncology (ESGO), for the diagnosis and staging of cervical cancer during pregnancy, the preferred imaging modalities are pelvic magnetic resonance imaging (MRI) without gadolinium-based contrast agents and expert-performed ultrasound. Gadolinium-based contrast agents should be avoided during pregnancy.	According to the latest guidelines from the European Society of Gynaecological Oncology (ESGO), the preferred imaging modalities for the diagnosis and staging of cervical cancer during pregnancy are pelvic magnetic resonance imaging (MRI) and expert ultrasound. It's important to note that gadolinium-based contrast agents should be avoided in these cases.	5	1	1	According to the latest guidelines from the European Society of Gynaecological Oncology (ESGO), magnetic resonance imaging (MRI) is the preferred imaging modality for the diagnosis and staging of cervical cancer during pregnancy. MRI is favored because it provides excellent soft tissue contrast and detailed anatomical information without the use of ionizing radiation, making it safer for both the…	According to the latest guidelines from the European Society of Gynaecological Oncology (ESGO), magnetic resonance imaging (MRI) is the preferred imaging modality for the diagnosis and staging of cervical cancer during pregnancy. MRI is favored because it provides excellent soft tissue contrast and detailed anatomical information without the use of ionizing radiation, making it safer for both the…	3 does not mention US	1	1	This is for informational purposes only. For medical advice or diagnosis, consult a professional. The latest ESGO guidelines, updated in 2023, recommend pelvic MRI as the preferred imaging modality for initial assessment of pelvic tumor extent and to guide treatment options in cervical cancer during pregnancy. Here's why: Comprehensive assessment: MRI provides detailed visualization of the tumor,…	This is for informational purposes only. For medical advice or diagnosis, consult a professional. According to the latest ESGO guidelines (2023), pelvic magnetic resonance imaging (MRI) is the preferred imaging modality for the diagnosis and staging of cervical cancer in pregnancy. While ultrasound can be a valid alternative if performed by an expert sonographer, MRI provides more detailed inform…	3 MRI is not superior	0	1
50. Which are the available treatment options for patients with cervical cancer in pregnancy in accordance with the latest ESGO guidelines? From which gestational age can chemotherapy based on cisplatin or carboplatin be considered in accordance with the latest ESGO guidelines? Which therapies are contraindicated? Is spontaneous delivery indicated in accordance with the latest ESGO guidelines?	The management of cervical cancer during pregnancy requires a multidisciplinary approach, taking into account the tumor stage, gestational age at diagnosis, and the patient's preferences. The primary goals are to ensure the oncological safety of the mother while minimizing risks to the fetus. GUIDELINES.ESGO.ORG Available Treatment Options: Surgical Intervention: For early-stage cervical cancer (…	The management of cervical cancer during pregnancy requires a multidisciplinary approach, taking into account the tumor stage, gestational age at diagnosis, and the patient's preferences. The primary goals are to ensure the oncological safety of the mother while minimizing risks to the fetus. GUIDELINES.ESGO.ORG Available Treatment Options: Surgical Intervention: In early-stage cervical cancer (e…	3 not complete	1	1	The European Society of Gynaecological Oncology (ESGO) provides guidelines for the management of cervical cancer during pregnancy, balancing maternal and fetal outcomes. Below is a summary of the key treatment options, gestational age considerations for chemotherapy, contraindications, and delivery recommendations based on the latest ESGO guidelines: Available Treatment Options for Cervical Cance…	The European Society of Gynaecological Oncology (ESGO) provides guidelines for managing cervical cancer during pregnancy, balancing maternal and fetal outcomes. Below is a summary of the key treatment options, timing of chemotherapy, contraindications, and delivery considerations based on the latest ESGO guidelines: Available Treatment Options for Cervical Cancer in Pregnancy Surgical Management:…	3 not complete	1	1	This is for informational purposes only. For medical advice or diagnosis, consult a professional. Here's a breakdown of the treatment options for cervical cancer in pregnancy, based on the latest ESGO guidelines: Treatment Options The treatment approach depends heavily on the stage of the cancer and the gestational age of the pregnancy. Here's a general overview: Early-stage cervical cancer (FIGO…	This is for informational purposes only. For medical advice or diagnosis, consult a professional. Here's a breakdown of the treatment options for cervical cancer during pregnancy, along with the answers to your specific questions: Treatment Options The treatment approach for cervical cancer during pregnancy depends on several factors: Stage of the cancer: How far the cancer has spread Gestational…	3 not complete	1	1
